# Supplementary material for: LiLA: lipid lung-based ATLAS built through a comprehensive workflow designed for an accurate lipid annotation
Source: Commun Biol. 2024 Jan 5;7:45. doi: 10.1038/s42003-023-05680-7 (PMC10770321; doi:10.1038/s42003-023-05680-7)
Supplement: Supplementary file 4 — Supplementary Data 2 [file 42003_2023_5680_MOESM4_ESM.xlsx]

## Sheet: Lipid annotation
RT	m/z	Ion Specie	Sump. Composition	Name	FORMULA	Neutral Mass		Class	Software	Lipid Annotator	MS-Dial	Lipid Hunter	LipidMS
7.16603	740.543	[M+NH4]+	BMP 32:0	BMP 16:0_16:0	C38H75O10P	722.509		BMP	1		x
6.302	788.544	[M+H4N]+	BMP 36:4	BMP 16:0_20:4	C42H75O10P	770.51		BMP	2	x	x
5.6	838.559	[M+H4N]+	BMP 40:7	BMP 18:1_22:6	C46H77O10P	820.525		BMP	2	x	x
7.94903	788.547	[M+NH4]+	BMP 36:4	BMP 18:2_18:2	C42H75O10P	770.51		BMP	1		x
5.069	836.545	[M+H4N]+	BMP 40:8	BMP 18:2_22:6	C46H75O10P	818.51		BMP	2	x	x
4.999	860.544	[M+H4N]+	BMP 42:10	BMP 20:4_22:6	C48H75O10P	842.51		BMP	2	x	x
4.871	884.543	[M+H4N]+	BMP 44:12	BMP 22:6_22:6	C50H75O10P	866.51		BMP	2	x	x
							TOTAL	7		5	7
1.181	344.281	[M+H]+	Car 12:0	Car 12:0	C19H37NO4	343.272		Car	2	x	x
1.621	372.311	[M+H]+	Car 14:0	Car 14:0	C21H41NO4	371.304		Car	3	x	x		x
1.3411	370.296	[M+H]+	Car 14:1	Car 14:1	C21H39NO4	369.289		Car	1		x
2.382	400.343	[M+H]+	Car 16:0	Car 16:0	C23H45NO4	399.335		Car	3	x	x		x
1.784	398.327	[M+H]+	Car 16:1	Car 16:1	C23H43NO4	397.319		Car	3	x	x		x
1.4801	396.312	[M+H]+	Car 16:2	Car 16:2	C23H43NO4	395.305		Car	1		x
3.276	428.374	[M+H]+	Car 18:0	Car 18:0	C25H49NO4	427.366		Car	2	x	x
2.579	426.358	[M+H]+	Car 18:1	Car 18:1	C25H47NO4	425.351		Car	3	x	x		x
2.017	424.345	[M+H]+	Car 18:2	Car 18:2	C25H45NO4	423.335		Car	2	x	x
4.1069	456.405	[M+H]+	Car 20:0	Car 20:0	C27H53NO4	455.392		Car	1		x
3.40607	454.389	[M+H]+	Car 20:1	Car 20:1	C27H51NO4	453.378		Car	1		x
2.012	448.342	[M+H]+	Car 20:4	Car 20:4	C27H45NO4	447.335		Car	3	x	x		x
2.39237	496.34	[M+Na]+	Car 22:5	Car 22:5	C29H47NO4	473.351		Car	1				x
0.769	232.155	[M+H]+	Car 4:0	Car 4:0	C11H21NO4	231.147		Car	2	x	x
0.795983	246.17	[M+H]+	Car 5:0	Car 5:0	C12H23NO4	245.163		Car	1		x
0.806	260.185	[M+H]+	Car 6:0	Car 6:0	C13H25NO4	259.178		Car	2	x	x
							TOTAL	16		10	15		6
15.0633	666.617	[M+NH4]+	CE 18:2	CE 18:2	C45H76O2	648.585		CE	2		x		x
14.301	714.619	[M+H4N]+	CE 22:6	CE 22:6	C49H76O2	696.585		CE	2	x	x
							TOTAL	2		1	2		1
12.14	692.619	[M+CH3COO]-	Cer 41;2;2O	Cer 15:0;2O/26:2	C41H79NO3	633.606		Cer	1	x
9.02402	536.505	[M-H]-	Cer 34:1;2O	Cer 16:0;2O/18:1	C34H67NO3	537.512		Cer	2	x			x
7.6	594.511	[M+CH3COO]-	Cer 34:2;2O	Cer 16:0;2O/18:2	C34H65NO3	535.495		Cer	2	x			x
12.13	666.604	[M+CH3COO]-	Cer 39:1;2O	Cer 16:0;2O/23:1	C39H77NO3	607.59		Cer	1	x
10.0736	540.534	[M+H]+	Cer 34:0;2O	Cer 18:0;2O/16:0	C34H69NO3	539.527		Cer	2	x	x
11.7042	626.572	[M+CH3COO]-	Cer 36:0;2O	Cer 18:0;2O/18:0	C36H73NO3	567.559		Cer	2	x	x
11.49	624.556	[M+CH3COO]-	Cer 36:1;2O	Cer 18:0;2O/18:1	C36H71NO3	565.543		Cer	1	x
12.0874	654.603	[M+CH3COO]-	Cer 38:0;2O	Cer 18:0;2O/20:0	C38H77NO3	595.59		Cer	2	x	x
12.4	624.622	[M+H]+	Cer 40:0;2O	Cer 18:0;2O/22:0	C40H81NO3	623.615		Cer	1	x
12.5359	696.65	[M+CH3COO]-	Cer 41:0;2O	Cer 18:0;2O/23:0	C41H83NO3	637.637		Cer	2	x	x
12.7303	652.66	[M+H]+	Cer 42:0;2O	Cer 18:0;2O/24:0	C42H85NO3	651.653		Cer	3	x	x	x
12.3694	708.651	[M+CH3COO]-	Cer 42:1;2O	Cer 18:0;2O/24:1	C42H83NO3	649.638		Cer	2	x	x
12.89	720.65	[M+CH3COO]-	Cer 43:0;2O	Cer 18:0;2O/25:0	C43H87NO3	661.637		Cer	1	x
12.74	722.666	[M+CH3COO]-	Cer 43:1;2O	Cer 18:0;2O/25:1	C43H85NO3	663.653		Cer	1	x
12.91	736.68	[M+CH3COO]-	Cer 44:1;2O	Cer 18:0;2O/26:1	C44H87NO3	677.667		Cer	1	x
7.28	568.494	[M+CH3COO]-	Cer 32:1;2O	Cer 18:1;2O/14:0	C32H63NO3	509.481		Cer	1	x
8.17	524.502	[M+H]+	Cer 33:1;2O	Cer 18:1;2O/15:0	C33H65NO3	523.494		Cer	1	x
9.23247	538.52	[M+H]+	Cer 34:1;2O	Cer 18:1;2O/16:0	C34H67NO3	537.512		Cer	4	x	x	x	x
10.42	610.54	[M+CH3COO]-	Cer 35:1;2O	Cer 18:1;2O/17:0	C35H69NO3	551.527		Cer	1	x
11.5091	566.55	[M+H]+	Cer 36:1;2O	Cer 18:1;2O/18:0	C36H71NO3	565.543		Cer	3	x	x	x
11.8012	638.573	[M+CH3COO]-	Cer 37:1;2O	Cer 18:1;2O/19:0	C37H73NO3	579.56		Cer	2	x	x
11.9867	594.581	[M+H]+	Cer 38:1;2O	Cer 18:1;2O/20:0	C38H75NO3	593.574		Cer	2	x	x
12.1317	666.604	[M+CH3COO]-	Cer 39:1;2O	Cer 18:1;2O/21:0	C39H75NO3	607.59		Cer	1	x	x
12.2731	622.614	[M+H]+	Cer 40:1;2O	Cer 18:1;2O/22:0	C40H79NO3	621.607		Cer	2	x	x
12.4329	636.63	[M+H]+	Cer 41:1;2O	Cer 18:1;2O/23:0	C41H81NO3	635.623		Cer	3	x	x	x
12.5858	650.645	[M+H]+	Cer 42:1;2O	Cer 18:1;2O/24:0	C42H83NO3	649.638		Cer	4	x	x	x	x
12.2683	648.63	[M+H]+	Cer 42:2;2O	Cer 18:1;2O/24:1	C42H81NO3	647.622		Cer	4	x	x	x	x
12.0432	646.614	[M+H]+	Cer 42:3;2O	Cer 18:1;2O/24:2	C42H79NO3	645.607		Cer	3	x	x	x
12.7137	722.667	[M+CH3COO]-	Cer 43:1;2O	Cer 18:1;2O/25:0	C43H85NO3	663.651		Cer	1	x	x
12.4255	720.648	[M+CH3COO]-	Cer 43:2;2O	Cer 18:1;2O/25:1	C43H83NO3	661.632		Cer	1	x	x
12.8786	736.683	[M+CH3COO]-	Cer 44:1;2O	Cer 18:1;2O/26:0	C44H87NO3	677.667		Cer	2	x	x
7.5951	536.504	[M+H]+	Cer 34:2;2O	Cer 18:2;2O/16:0	C34H65NO3	535.496		Cer	2	x	x
9.72	564.534	[M+H]+	Cer 36:2;2O	Cer 18:2;2O/18:0	C36H69NO3	563.527		Cer	1	x
11.6254	650.573	[M+CH3COO]-	Cer 38:2;2O	Cer 18:2;2O/20:0	C38H73NO3	591.56		Cer	2	x	x
12.0352	620.598	[M+H]+	Cer 40:2;2O	Cer 18:2;2O/22:0	C40H77NO3	619.59		Cer	2	x	x
12.1844	634.612	[M+H]+	Cer 41:2;2O	Cer 18:2;2O/23:0	C41H79NO3	633.605		Cer	2	x	x
12.27	632.635	[M+H]+	Cer 42:2;2O	Cer 18:2;2O/24:0	C42H81NO3	631.627		Cer	2	x		x
12.0415	646.613	[M+H]+	Cer 42:3;2O	Cer 18:2;2O/24:1	C42H79NO3	645.605		Cer	3	x	x	x
11.7632	702.604	[M+CH3COO]-	Cer 42:4;2O	Cer 18:2;2O/24:2	C42H77NO3	643.591		Cer	2	x	x
12.4143	720.65	[M+CH3COO]-	Cer 43:2;2O	Cer 18:2;2O/25:0	C43H81NO3	661.634		Cer	2	x	x
12.567	732.661	[M+CH3COO]-	Cer 44:3;2O	Cer 18:2;2O/26:1	C44H83NO3	673.645		Cer	1	x	x
12.42	720.65	[M+CH3COO]-	Cer 43:2;2O	Cer 19:0;2O/24:2	C43H81NO3	661.634		Cer	1	x	x
11.468	624.558	[M+CH3COO]-	Cer 36:1;2O	Cer 19:1;2O/17:0	C36H69NO3	565.551		Cer	1	x	x
							TOTAL	43		43	29	9	5
11.3249	702.496	[M-2H]2-	CL 68:1	CL 16:0_16:0_18:0_18:1	C77H148O17P2	1407.02		CL	2	x	x
7.66797	763.512	[M-2H]2-	CL 78:10	CL 16:0_18:0_22:4_22:6	C87H150O17P2	1468.04		CL	2	x	x
							TOTAL	2		2	2
11.456	584.525	[M+NH4]+	DG 32:1	DG 14:0_18:1	C35H66O5	566.491		DG	1			x
11.9352	586.54	[M+NH4]+	DG 32:0	DG 16:0_16:0	C35H68O5	568.507		DG	3		x	x	x
11.498	584.525	[M+NH4]+	DG 32:1	DG 16:0_16:1	C35H66O5	566.491		DG	2		x	x
11.965	612.557	[M+NH4]+	DG 34:1	DG 16:0_18:1	C37H70O5	594.522		DG	1	x	x	x
11.674	610.541	[M+NH4]+	DG 34:2	DG 16:0_18:2	C37H68O5	592.507		DG	1	x	x	x	x
11.0597	608.525	[M+NH4]+	DG 34:3	DG 16:0_18:3	C37H66O5	590.491		DG	2		x	x
11.819	636.557	[M+NH4]+	DG 36:3	DG 16:0_20:3	C39H70O5	618.522		DG	1			x
11.569	634.541	[M+NH4]+	DG 36:4	DG 16:0_20:4	C39H68O5	616.507		DG	4	x	x	x	x
11.862	662.572	[M+NH4]+	DG 38:4	DG 16:0_22:4	C41H72O5	644.538		DG	1			x
11.649	660.557	[M+NH4]+	DG 38:5	DG 16:0_22:5	C41H70O5	642.522		DG	2		x	x
11.3447	658.538	[M+NH4]+	DG 38:6	DG 16:0_22:6	C41H68O5	640.507		DG	2		x	x
11.5129	584.524	[M+NH4]+	DG 32:1	DG 16:1_16:0	C35H66O5	566.491		DG	1				x
11.655	610.541	[M+NH4]+	DG 34:2	DG 16:1_18:1	C37H68O5	592.507		DG	1			x
10.265	608.525	[M+NH4]+	DG 34:3	DG 16:1_18:2	C37H66O5	590.491		DG	3	x	x	x
11.83	648.557	[M+NH4]+	DG 37:4	DG 17:0_20:4	C40H70O5	630.522		DG	3	x	x	x
12.2482	640.589	[M+NH4]+	DG 36:1	DG 18:0_18:1	C39H74O5	620.538		DG	2		x	x
12.01	638.573	[M+NH4]+	DG 36:2	DG 18:0_18:2	C39H72O5	620.538		DG	2		x	x
12.1048	664.589	[M+NH4]+	DG 38:3	DG 18:0_20:3	C41H74O5	646.554		DG	3		x	x
11.984	662.573	[M+NH4]+	DG 38:4	DG 18:0_20:4	C41H72O5	644.538		DG	4	x	x	x	x
12.179	690.605	[M+NH4]+	DG 40:4	DG 18:0_22:4	C43H76O5	672.569		DG	4	x	x	x	x
12.0061	688.592	[M+NH4]+	DG 40:5	DG 18:0_22:5	C43H74O5	672.569		DG	3		x	x	x
11.914	686.574	[M+NH4]+	DG 40:6	DG 18:0_22:6	C43H72O5	668.538		DG	3	x	x	x
11.973	612.558	[M+NH4]+	DG 34:1	DG 18:1_16:0	C37H70O5	594.522		DG	1				x
12.021	638.573	[M+NH4]+	DG 36:2	DG 18:1_18:1	C39H72O5	620.538		DG	4	x	x	x	x
11.737	636.557	[M+NH4]+	DG 36:3	DG 18:1_18:2	C39H70O5	618.522		DG	4	x	x	x	x
10.915	634.541	[M+NH4]+	DG 36:4	DG 18:1_18:3	C39H68O5	616.507		DG	1			x
11.85	662.574	[M+NH4]+	DG 38:4	DG 18:1_20:3	C41H72O5	644.538		DG	2		x	x
11.641	660.554	[M+NH4]+	DG 38:5	DG 18:1_20:4	C41H70O5	642.522		DG	4	x	x	x	x
11.937	688.588	[M+NH4]+	DG 40:5	DG 18:1_22:4	C43H74O5	672.569		DG	1			x
11.488	684.557	[M+NH4]+	DG 40:7	DG 18:1_22:6	C43H70O5	666.522		DG	4	x	x	x	x
11.6744	610.543	[M+NH4]+	DG 34:2	DG 18:2_16:0	C37H68O5	592.507		DG	1				x
12.0128	638.574	[M+NH4]+	DG 36:2	DG 18:2_18:0	C39H72O5	620.538		DG	1				x
11.7496	636.558	[M+NH4]+	DG 36:3	DG 18:2_18:1	C39H70O5	619.522		DG	1				x
10.963	634.541	[M+NH4]+	DG 36:4	DG 18:2_18:2	C39H68O5	616.507		DG	4	x	x	x	x
9.475	632.528	[M+NH4]+	DG 36:5	DG 18:2_18:3	C39H66O5	614.491		DG	3	x	x	x
9.912	682.54	[M+NH4]+	DG 40:8	DG 18:2_22:6	C43H68O5	664.507		DG	3	x	x	x
12.028	688.588	[M+NH4]+	DG 40:5	DG 20:1_20:4	C43H74O5	672.569		DG	1			x
9.982	682.541	[M+NH4]+	DG 40:8	DG 20:4_20:4	C43H68O5	664.507		DG	1			x
11.972	688.587	[M+NH4]+	DG 40:5	DG 22:4_18:1	C43H74O5	672.569		DG	1				x
							TOTAL	39		15	25	33	17
1.93887	213.187	[M-H]-	FA 13:0	FA 13:0	C13H26O2	214.194		FA	1		x
2.34698	227.203	[M-H]-	FA 14:0	FA 14:0	C14H28O2	228.21		FA	1		x
2.43703	241.218	[M-H]-	FA 15:0	FA 15:0	C15H30O2	242.225		FA	2		x		x
3.28927	511.474	[2M-H]-	FA 16:0	FA 16:0	C16H32O2	256.24		FA	1				x
2.576	253.218	[M-H]-	FA 16:1	FA 16:1	C16H30O2	254.225		FA	3	x	x		x
3.719	269.249	[M-H]-	FA 17:0	FA 17:0	C17H34O2	270.256		FA	3	x	x		x
3.02	267.233	[M-H]-	FA 17:1	FA 17:1	C17H32O2	268.24		FA	2	x	x
4.17195	567.536	[2M-H]-	FA 18:0	FA 18:0	C18H36O2	284.272		FA	1				x
1.3762	281.249	[M-H]-	FA 18:1	FA 18:1	C18H34O3	282.257		FA	2	x	x
3.459	281.25	[M-H]-	FA 18:1	FA 18:1	C18H34O2	282.256		FA	1		x
3.48245	281.249	[M-H]-	FA 18:1	FA 18:1	C18H34O5	282.256		FA	1		x
4.0568	281.248	[M-H]-	FA 18:1	FA 18:1	C18H34O4	282.256		FA	1				x
2.86	279.234	[M-H]-	FA 18:2	FA 18:2	C18H32O2	280.24		FA	3	x	x		x
2.365	277.217	[M-H]-	FA 18:3	FA 18:3	C18H30O2	278.225		FA	2	x	x
4.547	297.28	[M-H]-	FA 19:0	FA 19:0	C19H38O2	298.287		FA	2	x	x
4.965	311.296	[M-H]-	FA 20:0	FA 20:0	C20H40O2	312.303		FA	3	x	x		x
4.266	309.28	[M-H]-	FA 20:1	FA 20:1	C20H38O2	310.287		FA	3	x	x		x
3.691	307.264	[M-H]-	FA 20:2	FA 20:2	C20H36O2	308.272		FA	3	x	x		x
3.176	305.249	[M-H]-	FA 20:3	FA 20:3	C20H34O2	306.256		FA	3	x	x		x
2.762	303.234	[M-H]-	FA 20:4	FA 20:4	C20H32O2	304.24		FA	3	x	x		x
2.25418	301.218	[M-H]-	FA 20:5	FA 20:5	C20H30O2	302.225		FA	1		x
4.49	325.311	[M-H]-	FA 21:0	FA 21:0	C21H42O2	326.318		FA	2	x	x
6.026	339.327	[M-H]-	FA 22:0	FA 22:0	C22H44O2	340.334		FA	3	x	x		x
5.049	337.312	[M-H]-	FA 22:1	FA 22:1	C22H42O2	338.318		FA	1	x
3.491	331.265	[M-H]-	FA 22:4	FA 22:4	C22H36O2	332.272		FA	2	x	x
2.985	329.249	[M-H]-	FA 22:5	FA 22:5	C22H34O2	330.256		FA	3	x	x		x
2.58455	327.234	[M-H]-	FA 22:6	FA 22:6	C22H32O2	328.241		FA	1		x
5.52988	367.358	[M-H]-	FA 24:0	FA 24:0	C24H48O2	368.365		FA	1		x
6.10493	365.342	[M-H]-	FA 24:1	FA 24:1	C24H46O2	366.35		FA	2		x		x
12.1555	381.374	[M-H]-	FA 25:0	FA 25:0	C25H50O2	382.381		FA	1		x
9.71717	395.39	[M-H]-	FA 26:0	FA 26:0	C26H52O2	396.397		FA	1		x
12.2132	395.391	[M-H]-	FA 26:0	FA 26:0	C26H52O2	396.398		FA	1		x
11.7608	423.42	[M-H]-	FA 28:0	FA 28:0	C28H56O2	424.428		FA	1		x
5.39243	409.311	[M-H]-	FA 28:7	FA 28:7	C28H42O2	410.319		FA	1		x
12.0102	437.437	[M-H]-	FA 29:0	FA 29:0	C29H58O2	438.444		FA	1		x
12.2119	451.452	[M-H]-	FA 30:0	FA 30:0	C30H60O2	452.46		FA	1		x
12.4115	465.468	[M-H]-	FA 31:0	FA 31:0	C31H62O2	466.476		FA	1		x
12.6122	479.484	[M-H]-	FA 32:0	FA 32:0	C32H64O2	480.491		FA	1		x
11.7212	493.499	[M-H]-	FA 33:0	FA 33:0	C33H66O2	494.506		FA	1		x
12.1772	535.546	[M-H]-	FA 36:0	FA 36:0	C36H70O2	536.553		FA	1		x
							TOTAL	40		17	46		15
3.267	337.236	[M-H]-	FAHFA 20:2	FAHFA 2:0_18:2	C20H34O4	338.246		FAHFA	1	x
4.151	365.268	[M-H]-	FAHFA 22:2	FAHFA 2:0_20:2	C22H38O4	366.277		FAHFA	1	x
2.861	361.236	[M-H]-	FAHFA 22:4	FAHFA 2:0_20:4	C22H34O4	362.246		FAHFA	1	x
3.988	397.333	[M-H]-	FAHFA 24:0	FAHFA 2:0_22:0	C24H46O4	398.34		FAHFA	2	x	x
							TOTAL	44		4	1
0.86	213.15	[M-H]-	FA(12:1)-2OHb	FA(12:1)-2OHb	C12 H22 O3	214.157		FA-OH	0
0.86	213.15	[M-H]-	FA(12:1)-3OHb	FA(12:1)-3OHb	C12 H22 O3	214.157		FA-OH	0
1.1	211.134	[M-H]-	FA(12:2)-2OHb	FA(12:2)-2OHb	C12 H20 O3	212.142		FA-OH	0
1.32	243.197	[M-H]-	FA(14:0)-2OHa	FA(14:0)-2OHa	C14 H28 O3	244.204		FA-OH	0
1.32	243.197	[M-H]-	FA(14:0)-3OHa	FA(14:0)-3OHa	C14 H28 O3	244.204		FA-OH	0
1.13	271.228	[M-H]-	FA(16:0)-2OHa	FA(16:0)-2OHa	C16 H32 O3	272.235		FA-OH	0
1.25	271.228	[M-H]-	FA(16:0)-3OHa	FA(16:0)-3OHa	C16 H32 O3	272.235		FA-OH	0
1.15	269.213	[M-H]-	FA(16:1)-2OHb	FA(16:1)-2OHb	C16 H30 O3	270.219		FA-OH	0
1.39	269.213	[M-H]-	FA(16:1)-3OHb	FA(16:1)-3OHb	C16 H30 O3	270.219		FA-OH	0
1.47	299.26	[M-H]-	FA(18:0)-2OHa	FA(18:0)-2OHa	C18 H36 O3	300.267		FA-OH	0
1.62	299.26	[M-H]-	FA(18:0)-3OHa	FA(18:0)-3OHa	C18 H36 O3	300.267		FA-OH	0
1.47	297.244	[M-H]-	FA(18:1)-2OHa	FA(18:1)-2OHa	C18 H34 O3	298.251		FA-OH	0
1.66	297.244	[M-H]-	FA(18:1)-3OHb	FA(18:1)-3OHb	C18 H34 O3	298.251		FA-OH	0
0.67	291.196	[M-H]-	FA(18:4)-3OHb	FA(18:4)-3OHb	C18 H28 O3	292.207		FA-OH	0
							TOTAL	14
7.5147	758.579	[M+CH3COO]-	HexCer 34:1;2O	HexCer 18:0;2O/22:1	C40H77NO8	699.565		HexCer	2	x	x
11.9834	842.672	[M+CH3COO]-	HexCer 40:1;2O	HexCer 18:1;2O/16:0	C46H89NO8	783.659		HexCer	2	x	x
12.012	842.672	[M+CH3COO]-	HexCer 40:1;2O	HexCer 18:1;2O/22:0	C46H89NO8	783.659		HexCer	2	x	x
12.2243	870.704	[M+CH3COO]-	HexCer 42:1;2O	HexCer 18:1;2O/24:0	C48H93NO8	811.69		HexCer	3	x	x	x
11.9772	868.688	[M+CH3COO]-	HexCer 42:2;2O	HexCer 18:1;2O/24:1	C48H91NO8	809.674		HexCer	2	x	x
							TOTAL	5		5	5	1
1.52	468.308	[M+H]+	LPC 14:0	LPC 0:0/14:0	C22H46NO7P	467.301		LPC	0
1.961	482.324	[M+H]+	LPC 15:0	LPC 0:0/15:0	C23H46NO7P	481.317		LPC	0
2.399	496.341	[M+H]+	LPC 16:0	LPC 0:0/16:0	C24H50NO7P	495.332		LPC	3	x	x		x
1.791	494.324	[M+H]+	LPC 16:1	LPC 0:0/16:1	C24H48NO7P	493.317		LPC	3	x	x		x
3.269	524.371	[M+H]+	LPC 18:0	LPC 0:0/18:0	C26H54NO7P	523.364		LPC	3	x	x		x
2.583	522.356	[M+H]+	LPC 18:1	LPC 0:0/18:1	C26H52NO7P	521.348		LPC	3	x	x		x
2.037	520.34	[M+H]+	LPC 18:2	LPC 0:0/18:2	C26H50NO7P	519.332		LPC	3	x	x		x
2.8	548.37	[M+H]+	LPC 20:2	LPC 0:0/20:2	C28H54NO7P	547.364		LPC	1	x
2.322	546.356	[M+H]+	LPC 20:3	LPC 0:0/20:3	C28H52NO7P	545.348		LPC	0
1.999	544.34	[M+H]+	LPC 20:4	LPC 0:0/20:4	C28H50NO7P	543.332		LPC	3	x	x		x
1.723	542.325	[M+H]+	LPC 20:5	LPC 0:0/20:5	C28H48NO7P	541.317		LPC	1				x
2.667	572.372	[M+H]+	LPC 22:4	LPC 0:0/22:4	C30H54NO7P	571.364		LPC	2	x			x
2.339	570.356	[M+H]+	LPC 22:5	LPC 0:0/22:5	C30H52NO7P	569.348		LPC	2	x			x
1.94297	568.341	[M+H]+	LPC 22:6	LPC 0:0/22:6	C30H50NO7P	567.332		LPC	2		x		x
3.005	650.439	[M+H]+	LPC 24:0	LPC 0:0/24:0	C36H66NO7P	649.432		LPC	1	x
1.771	468.308	[M+H]+	LPC 14:0	LPC 14:0/0:0	C22H46NO7P	467.301		LPC	2	x			x
2.178	482.324	[M+H]+	LPC 15:1	LPC 15:0/0:0	C23H46NO7P	481.317		LPC	0
2.60035	496.341	[M+H]+	LPC 16:0	LPC 16:0/0:0	C24H50NO7P	495.332		LPC	2		x		x
1.953	552.331	[M+CH3COO]-	LPC 16:1	LPC 16:1/0:0	C24H48NO7P	493.317		LPC	2		x		x
3.033	510.356	[M+H]+	LPC 17:0	LPC 17:0/0:0	C25H52NO7P	509.348		LPC	2	x			x
3.452	524.372	[M+H]+	LPC 18:0	LPC 18:0/0:0	C26H54NO7P	523.364		LPC	2		x		x
2.776	522.356	[M+H]+	LPC 18:1	LPC 18:1/0:0	C26H52NO7P	521.348		LPC	2		x		x
2.203	520.339	[M+H]+	LPC 18:2	LPC 18:2/0:0	C26H50NO7P	519.332		LPC	2		x		x
2.595	518.322	[M+H]+	LPC 18:3	LPC 18:3/0:0	C26H48NO7P	517.317		LPC	2	x			x
3.866	538.387	[M+H]+	LPC 19:0	LPC 19:0/0:0	C27H56NO7P	537.379		LPC	1	x
4.24235	552.403	[M+H]+	LPC 20:0	LPC 20:0/0:0	C28H58NO7P	551.395		LPC	1		x
3.55368	550.387	[M+H]+	LPC 20:1	LPC 20:1/0:0	C28H56NO7P	549.379		LPC	1		x
2.997	548.37	[M+H]+	LPC 20:2	LPC 20:2/0:0	C28H54NO7P	547.364		LPC	1	x
2.502	546.356	[M+H]+	LPC 20:3	LPC 20:3/0:0	C28H52NO7P	545.348		LPC	3	x	x		x
2.146	544.341	[M+H]+	LPC 20:4	LPC 20:4/0:0	C28H50NO7P	543.332		LPC	2		x		x
2.2	542.325	[M+H]+	LPC 20:5	LPC 20:5/0:0	C28H48NO7P	541.317		LPC	2	x	x
2.817	572.372	[M+H]+	LPC 22:4	LPC 22:4/0:0	C30H54NO7P	571.364		LPC	2	x			x
2.328	570.356	[M+H]+	LPC 22:5	LPC 22:5/0:0	C30H52NO7P	569.348		LPC	2	x			x
2.075	568.34	[M+H]+	LPC 22:6	LPC 22:6/0:0	C30H50NO7P	567.332		LPC	3	x	x		x
5.95	608.465	[M+H]+	LPC 24:0	LPC 24:0/0:0	C32H66NO7P	607.458		LPC	0
							TOTAL	35		20	18		23
2.099	502.293	[M+H]+	LPE 20:4	LPE 0:0/20:4	C25H44NO7P	501.286		LPE	3	x		x	x
2.755	530.325	[M+H]+	LPE 22:4	LPE 0:0/22:4	C27H48NO7P	529.317		LPE	1	x
2.274	528.31	[M+H]+	LPE 22:5	LPE 0:0/22:5	C27H46NO7P	527.301		LPE	1				x
2.033	526.293	[M+H]+	LPE 22:6	LPE 0:0/22:6	C27H44NO7P	525.285		LPE	2	x		x
2.704	454.293	[M+H]+	LPE 16:0	LPE 16:0/0:0	C21H44NO7P	453.286		LPE	3	x		x	x
3.555	482.325	[M+H]+	LPE 18:0	LPE 18:0/0:0	C23H48NO7P	481.317		LPE	4	x	x	x	x
2.86123	480.311	[M+H]+	LPE 18:1	LPE 18:1	C23H46NO7P	479.301		LPE	0
2.242	502.292	[M+H]+	LPE 20:4	LPE 20:4/0:0	C25H44NO7P	501.286		LPE	1				x
2.9	530.325	[M+H]+	LPE 22:4	LPE 22:4/0:0	C27H48NO7P	529.317		LPE	1	x
2.45	528.31	[M+H]+	LPE 22:5	LPE 22:5/0:0	C27H46NO7P	527.301		LPE	1	x
2.168	524.279	[M-H]-	LPE 22:6	LPE 22:6/0:0	C27H44NO7P	525.285		LPE	1				x
3.08487	436.284	[M-H]-	LPE O-16:1	LPE O-16:1; P-16:0	C21H44NO6P	437.291		LPE	1		x
3.92508	466.331	[M+H]+	LPE O-18:1	LPE O-18:1: P-18:0	C23H48NO6P	465.322		LPE	1		x
							TOTAL	13		7	3	4	6
2.146	483.273	[M-H]-	LPG 16:0	LPG 16:0/0:0	C22H45O9P	484.28		LPG	2		x	x
							TOTAL	1			1	1
2.837	599.32	[M-H]-	LPI 18:0	LPI 18:0/0:0	C27H53O12P	600.327		LPI	2			x	x
							TOTAL	1				1	1
2.892	524.299	[M-H]-	LPS 18;0	LPS 18:0	C24H48NO9P	525.307		LPS	2		x		x
							TOTAL	1			1		1
3.73299	379.282	[M+Na]+	MG 18:1	MG 18:1	C21H40O4	356.302		MG	1				x
1.60378	372.311	[M+NH4]+	MG 18:2	MG 18:2	C21H38O4	355.284		MG	1				x
2.33068	402.356	[M+NH4]+	MG 20:1	MG 20:1	C23H44O4	385.33		MG	1				x
2.37546	400.344	[M+NH4]+	MG 20:2	MG 20:2	C23H42O4	383.318		MG	1				x
1.76565	398.327	[M+NH4]+	MG 20:3	MG 20:3	C23H40O4	381.301		MG	1				x
3.07875	401.267	[M+Na]+	MG 20:4	MG 20:4	C23H38O4	378.287		MG	1				x
2.56173	426.359	[M+NH4]+	MG 22:3	MG 22:3	C25H44O4	409.333		MG	1				x
4.16679	426.359	[M+NH4]+	MG 22:3	MG 22:3	C25H44O4	409.333		MG	1				x
2.9734	425.266	[M+Na]+	MG 22:6	MG 22:6	C25H38O4	402.286		MG	1				x
							TOTAL	9					9
7.794	764.523	[M+H]+	PC 35:6	PC 13:0_22:6	C43H74NO8P	763.515		PC	2	x	x
7.34258	764.547	M+CH3COO	PC 30:0	PC 14:0_16:0	C38H76NO8P	705.531		PC	1				x
8.263	778.56	[M+C2H3O2]-	PC 31:0	PC 15:0_16:0	C39H78NO8P	719.547		PC	2	x	x
10.743	744.557	[M+H]+	PC 33:2	PC 15:0_18:2	C41H78NO8P	743.547		PC	3	x	x		x
7.359	706.539	[M+H]+	PC 30:0	PC 16:0_14:0	C38H76NO8P	705.531		PC	3	x	x		x
8.12	778.56	[M+C2H3O2]-	PC 31:0	PC 16:0_15:0	C39H78NO8P	719.547		PC	3	x	x		x
9.303	734.57	[M+H]+	PC 32:0	PC 16:0_16:0	C40H80NO8P	733.562		PC	3	x	x		x
7.682	732.554	[M+H]+	PC 32:1	PC 16:0_16:1	C40H78NO8P	731.547		PC	3	x	x		x
11.5134	762.6	[M+H]+	PC 34:0	PC 16:0_18:0	C42H84NO8P	761.593		PC	1				x
9.25	760.586	[M+H]+	PC 34:1	PC 16:0_18:1	C42H82NO8P	759.578		PC	3	x	x		x
8.078	758.57	[M+H]+	PC 34:2	PC 16:0_18:2	C42H80NO8P	757.562		PC	3	x	x		x
9.952	786.601	[M+H]+	PC 36:2	PC 16:0_20:2	C44H84NO8P	785.593		PC	2	x	x
7.884	782.57	[M+H]+	PC 36:4	PC 16:0_20:4	C44H80NO8P	781.562		PC	3	x	x		x
6.914	780.554	[M+H]+	PC 36:5	PC 16:0_20:5	C44H78NO8P	779.547		PC	3	x	x		x
9.371	810.602	[M+H]+	PC 38:4	PC 16:0_22:4	C46H84NO8P	809.593		PC	3	x	x		x
8.06	808.586	[M+H]+	PC 38:5	PC 16:0_22:5	C46H82NO8P	807.578		PC	3	x	x		x
7.542	806.57	[M+H]+	PC 38:6	PC 16:0_22:6	C46H80NO8P	805.562		PC	3	x	x		x
7.67365	732.557	[M+H]+	PC 32:1	PC 16:1_16:0	C40H78NO8P	731.547		PC	2	x			x
11.525	762.601	[M+H]+	PC 34:0	PC 18:0_16:0	C42H84NO8P	761.593		PC	3	x	x		x
11.603	788.617	[M+H]+	PC 36:1	PC 18:0_18:1	C44H86NO8P	787.609		PC	3	x	x		x
10.377	786.601	[M+H]+	PC 36:2	PC 18:0_18:2	C44H84NO8P	785.593		PC	3	x	x		x
11.708	814.633	[M+H]+	PC 38:2	PC 18:0_20:2	C46H88NO8P	813.625		PC	0
10.069	810.601	[M+H]+	PC 38:4	PC 18:0_20:4	C46H84NO8P	809.593		PC	2		x		x
8.668	808.585	[M+H]+	PC 38:5	PC 18:0_20:5	C46H82NO8P	807.578		PC	2	x	x
9.616	760.586	[M+H]+	PC 34:1	PC 18:1_16:0	C42H82NO8P	759.578		PC	3	x	x		x
9.97177	786.6	[M+H]+	PC 36:2	PC 18:1_18:1	C44H84NO8P	785.593		PC	1				x
8.316	784.586	[M+H]+	PC 36:3	PC 18:1_18:2	C44H82NO8P	783.578		PC	3	x	x		x
8.06	808.586	[M+H]+	PC 38:5	PC 18:1_20:4	C46H82NO8P	807.578		PC	0
7.742	832.585	[M+H]+	PC 40:7	PC 18:1_22:6	C48H82NO8P	831.578		PC	3	x	x		x
6.538	730.538	[M+H]+	PC 32:2	PC 18:2_14:0	C40H76NO8P	729.531		PC	3	x	x		x
7.849	758.57	[M+H]+	PC 34:2	PC 18:2_16:0	C42H80NO8P	757.562		PC	3	x	x		x
10.3828	786.601	[M+H]+	PC 36:2	PC 18:2_18:0	C44H84NO8P	785.593		PC	1				x
8.682	784.586	[M+H]+	PC 36:3	PC 18:2_18:1	C44H82NO8P	783.578		PC	3	x	x		x
7.111	782.569	[M+H]+	PC 36:4	PC 18:2_18:2	C44H80NO8P	781.562		PC	3	x	x		x
7.352	794.568	[M+H]+	PC 37:5	PC 19:2_18:3	C45H80NO8P	793.562		PC	3	x	x		x
12.003	790.635	[M+H]+	PC 36:0	PC 20:0_16:0	C44H88NO8P	789.625		PC	3	x	x		x
11.708	814.633	[M+H]+	PC 38:2	PC 20:0_18:2	C46H88NO8P	813.625		PC	3	x	x		x
11.708	814.633	[M+H]+	PC 38:2	PC 20:1_18:1	C46H88NO8P	813.625		PC	0
8.06	808.586	[M+H]+	PC 38:5	PC 20:4_18:1	C46H82NO8P	807.578		PC	1				x
12.3482	818.661	[M+H]+	PC 38:0	PC 22:0_16:0	C46H92NO8P	817.655		PC	1		x
7.373	806.57	[M+H]+	PC 38:6	PC 22:6_16:0	C46H80NO8P	805.562		PC	1				x
6.215	878.569	[M+H]+	PC 44:12	PC 22:6_22:6	C52H80NO8P	877.562		PC	2	x	x
6.025	678.507	[M+H]+	PC 28:0	PC 28:0	C36H72NO8P	677.5		PC	3	x	x		x
6.635	692.524	[M+H]+	PC 29:0	PC 29:0	C37H74NO8P	691.515		PC	3	x	x		x
6.256	704.523	[M+H]+	PC 30:1	PC 30:1	C38H74NO8P	703.515		PC	3	x	x		x
6.319	728.523	[M+H]+	PC 32:3	PC 32:3	C40H74NO8P	727.515		PC	3	x	x		x
10.027	748.585	[M+H]+	PC 33:0	PC 33:0	C41H82NO8P	747.578		PC	2	x	x
10.605	748.585	[M+H]+	PC 33:0	PC 33:0	C41H82NO8P	747.578		PC	2	x	x
8.534	746.569	[M+H]+	PC 33:1	PC 33:1	C41H80NO8P	745.562		PC	3	x	x		x
8.12134	762.507	[M+Na]+	PC 33:4	PC 33:4	C41H74NO8P	739.518		PC	1				x
6.76	756.554	[M+H]+	PC 34:3	PC 34:3	C42H78NO8P	755.547		PC	2	x	x
7.269	756.554	[M+H]+	PC 34:3	PC 34:3	C42H78NO8P	755.547		PC	3	x	x		x
6.385	754.538	[M+H]+	PC 34:4	PC 34:4	C42H76NO8P	753.531		PC	3	x	x		x
11.813	776.615	[M+H]+	PC 35:0	PC 35:0	C43H86NO8P	775.609		PC	3	x	x		x
10.977	774.599	[M+H]+	PC 35:1	PC 35:1	C43H84NO8P	773.593		PC	2	x	x
9.139	772.584	[M+H]+	PC 35:2	PC 35:2	C43H82NO8P	771.578		PC	2	x	x
7.768	766.539	[M+H]+	PC 35:5	PC 35:5	C43H76NO8P	765.532		PC	0
11.58	790.635	[M+H]+	PC 36:0	PC 36:0	C44H88NO8P	789.625		PC	0
7.769	784.586	[M+H]+	PC 36:3	PC 36:3	C44H82NO8P	784.578		PC	0
6.589	780.554	[M+H]+	PC 36:5	PC 36:5	C44H78NO8P	779.547		PC	3	x	x		x
6.173	778.539	[M+H]+	PC 36:6	PC 36:6	C44H76NO8P	777.531		PC	3	x	x		x
8.887	796.583	[M+H]+	PC 37:4	PC 37:4	C45H82NO8P	795.578		PC	3	x	x		x
9.88894	814.538	[M+Na]+	PC 37:6	PC 37:6	C45H78NO8P	791.548		PC	1				x
7.995	790.54	[M+H]+	PC 37:7	PC 37:7	C45H76NO8P	789.531		PC	2	x	x
11.692	790.538	[M+H]+	PC 37:7	PC 37:7	C45H76NO8P	789.531		PC	2	x	x
12.017	816.649	[M+H]+	PC 38:1	PC 38:1	C46H90NO8P	815.64		PC	2	x	x
11.169	812.617	[M+H]+	PC 38:3	PC 38:3	C46H86NO8P	811.609		PC	0
11.169	812.617	[M+H]+	PC 38:3	PC 38:3	C46H86NO8P	811.609		PC	3	x	x		x
8.773	810.6	[M+H]+	PC 38:4	PC 38:4	C46H84NO8P	809.593		PC	2	x	x
6.924	806.57	[M+H]+	PC 38:6	PC 38:6	C46H80NO8P	805.562		PC	3	x	x		x
6.38465	804.554	[M+H]+	PC 38:7	PC 38:7	C46H78NO8P	803.548		PC	1				x
11.9864	832.679	[M+H]+	PC 39:0	PC 39:0	C47H94NO8P	831.667		PC	1				x
11.299	824.617	[M+H]+	PC 39:4	PC 39:4	C47H86NO8P	823.609		PC	2	x	x
8.463	820.589	[M+H]+	PC 39:6	PC 39:6	C47H82NO8P	819.578		PC	2	x	x
12.1059	868.675	[M+Na]+	PC 40:0	PC 40:0	C48H96NO8P	845.687		PC	1				x
12.668	846.697	[M+H]+	PC 40:0	PC 40:0	C48H96NO8P	845.687		PC	2	x	x
12.338	844.68	[M+H]+	PC 40:1	PC 40:1	C48H94NO8P	843.672		PC	3	x	x		x
12.058	842.665	[M+H]+	PC 40:2	PC 40:2	C48H92NO8P	841.656		PC	3	x	x		x
11.795	840.649	[M+H]+	PC 40:3	PC 40:3	C48H90NO8P	839.64		PC	2	x	x
11.517	838.632	[M+H]+	PC 40:4	PC 40:4	C48H88NO8P	837.625		PC	3	x	x		x
10.266	836.616	[M+H]+	PC 40:5	PC 40:5	C48H86NO8P	835.609		PC	3	x	x		x
8.314	834.602	[M+H]+	PC 40:6	PC 40:6	C48H84NO8P	833.593		PC	2	x	x
9.538	834.601	[M+H]+	PC 40:6	PC 40:6	C48H84NO8P	833.593		PC	3	x	x		x
7.063	832.585	[M+H]+	PC 40:7	PC 40:7	C48H82NO8P	831.578		PC	2	x	x
9.361	832.582	[M+H]+	PC 40:7	PC 40:7	C48H82NO8P	831.578		PC	2	x	x
6.674	830.569	[M+H]+	PC 40:8	PC 40:8	C48H80NO8P	829.562		PC	3	x	x		x
12.669	872.712	[M+H]+	PC 42:1	PC 42:1	C50H98NO8P	871.703		PC	2	x	x
6.447	854.571	[M+H]+	PC 42:10	PC 42:10	C50H80NO8P	853.562		PC	3	x	x		x
12.385	870.696	[M+H]+	PC 42:2	PC 42:2	C50H96NO8P	869.687		PC	2	x	x
12.106	868.68	[M+H]+	PC 42:3	PC 42:3	C50H94NO8P	867.672		PC	2	x	x
11.919	866.664	[M+H]+	PC 42:4	PC 42:4	C50H92NO8P	865.656		PC	3	x	x		x
11.695	864.645	[M+H]+	PC 42:5	PC 42:5	C50H90NO8P	863.64		PC	3	x	x		x
8.81398	766.575	[M+H]+	PC O-36:5	PC O-16:1_20:4	C44H80NO7P	765.567		PC	2		x		x
11.1797	804.612	[M+CH3COO]-	PC O-34:1	PC O-18:1_16:0	C42H84NO7P	745.599		PC	2		x		x
8.53638	692.557	[M+H]+	PC O-30:0	PC O-30:0	C38H78NO7P	691.55		PC	2		x		x
8.29335	690.545	[M+H]+	PC O-30:1	PC O-30:1	C38H76NO7P	689.538		PC	2		x		x
10.961	720.591	[M+H]+	PC O-32:0	PC O-32:0	C40H82NO7P	719.583		PC	2		x		x
10.6347	718.575	[M+H]+	PC O-32:1	PC O-32:1	C40H80NO7P	717.567		PC	2		x		x
11.9012	748.623	[M+H]+	PC O-34:0	PC O-34:0	C42H86NO7P	747.616		PC	2		x		x
9.3911	744.589	[M+H]+	PC O-34:2	PC O-34:2	C42H82NO7P	743.584		PC	2		x		x
11.9201	774.64	[M+H]+	PC O-36:1	PC O-36:1	C44H88NO7P	773.63		PC	2		x		x
11.4112	772.622	[M+H]+	PC O-36:2	PC O-36:2	C44H86NO7P	771.615		PC	2		x		x
9.63223	770.602	[M+H]+	PC O-36:3	PC O-36:3	C44H84NO7P	769.601		PC	2		x		x
9.16215	768.591	[M+H]+	PC O-36:4	PC O-36:4	C44H82NO7P	767.587		PC	2		x		x
11.2146	778.571	[M+H]+	PC O-37:6	PC O-37:6	C45H80NO7P	777.567		PC	2		x		x
11.0272	796.621	[M+H]+	PC O-38:4	PC O-38:4	C46H86NO7P	795.614		PC	2		x		x
8.70952	792.591	[M+H]+	PC O-38:6	PC O-38:6	C46H82NO7P	791.585		PC	2		x		x
8.33142	790.575	[M+H]+	PC O-38:7	PC O-38:7	C46H80NO7P	789.571		PC	2		x		x
11.8047	824.654	[M+H]+	PC O-40:4	PC O-40:4	C48H90NO7P	823.645		PC	2		x		x
8.91065	818.604	[M+H]+	PC O-40:7	PC O-40:7	C48H84NO7P	817.602		PC	2		x		x
9.38453	816.587	[M+H]+	PC O-40:8	PC O-40:8	C48H82NO7P	815.588		PC	2		x		x
							TOTAL	111		72	92		79
7.908	690.508	[M+H]+	PE 32:1	PE 16:0_16:1	C37H72NO8P	689.5		PE	3	x	x		x
9.996	718.538	[M+H]+	PE 34:1	PE 16:0_18:1	C39H76NO8P	717.531		PE	4	x	x	x	x
8.376	716.524	[M+H]+	PE 34:2	PE 16:0_18:2	C39H74NO8P	715.515		PE	4	x	x	x	x
8.005	738.508	[M-H]-	PE 36:4	PE 16:0_20:4	C41H74NO8P	739.515		PE	4	x	x	x	x
7.114	738.507	[M+H]+	PE 36:5	PE 16:0_20:5	C41H72NO8P	737.5		PE	3	x	x		x
8.236	766.538	[M+H]+	PE 38:5	PE 16:0_22:5	C43H76NO8P	765.531		PE	2	x		x
7.797	764.523	[M+H]+	PE 38:6	PE 16:0_22:6	C43H74NO8P	763.515		PE	4	x	x	x	x
11.69	746.57	[M+H]+	PE 36:1	PE 18:0_18:1	C41H80NO8P	745.562		PE	4	x	x	x	x
10.704	744.556	[M+H]+	PE 36:2	PE 18:0_18:2	C41H78NO8P	743.547		PE	4	x	x	x	x
11.359	770.572	[M+H]+	PE 38:3	PE 18:0_20:3	C43H80NO8P	769.562		PE	4	x	x	x	x
10.417	768.554	[M+H]+	PE 38:4	PE 18:0_20:4	C43H78NO8P	767.547		PE	4	x	x	x	x
11.618	796.586	[M+H]+	PE 40:4	PE 18:0_22:4	C45H82NO8P	795.578		PE	4	x	x	x	x
10.666	794.572	[M+H]+	PE 40:5	PE 18:0_22:5	C45H80NO8P	793.562		PE	4	x	x	x	x
9.906	792.555	[M+H]+	PE 40:6	PE 18:0_22:6	C45H78NO8P	791.547		PE	4	x	x	x	x
10.291	744.554	[M+H]+	PE 36:2	PE 18:1_18:1	C41H78NO8P	743.547		PE	3	x	x	x
8.634	742.538	[M+H]+	PE 36:3	PE 18:1_18:2	C41H76NO8P	741.531		PE	2	x	x
8.377	766.538	[M+H]+	PE 38:5	PE 18:1_20:4	C43H76NO8P	765.531		PE	4	x	x	x	x
7.9	788.525	[M-H]-	PE 40:7	PE 18:1_22:6	C45H76NO8P	789.531		PE	4	x	x	x	x
11.295	702.543	[M+H]+	PE O-34:2	PE 18:1_O-16:1	C39H76O7PN	701.536		PE	2		x		x
8.604	742.538	[M+H]+	PE 36:3	PE 18:2_18:1	C41H76NO8P	741.531		PE	1	x
8.2	738.507	[M-H]-	PE 36:4	PE 18:2_18:2	C41H74NO8P	739.515		PE	2			x	x
9.895	814.537	[M+H]+	PE 42:9	PE 19:1_24:0	C47H76NO8P	813.531		PE	1			x
12	842.664	[M-H]-	PE 43:1	PE 20:4_20:3;O	C48H94O8PN	843.672		PE	1		x
7.603	764.523	[M+H]+	PE 38:6	PE 22:6_16:0	C43H74NO8P	763.515		PE	1	x
9.835	790.54	[M-H]-	PE 40:6	PE 22:6_18:0	C45H78NO8P	791.547		PE	1	x
8.08	788.525	[M-H]-	PE 40:7	PE 22:6_18:1	C45H76NO8P	789.531		PE	1	x
11.688	746.57	[M+H]+	PE 36:1	PE 23:0_13:1	C41H80NO8P	745.562		PE	1	x
9.647	692.523	[M+H]+	PE 32:0	PE 32:0	C37H74NO8P	691.515		PE	2	x	x
10.0063	740.52	[M+H]+	PE 36:4	PE 36:4	C41H74NO8P	739.515		PE	1		x
10.7383	766.537	[M+H]+	PE 38:5	PE 38:5	C43H76NO8P	765.531		PE	1				x
7.12732	764.523	[M+H]+	PE 38:6	PE 38:6	C43H74NO8P	764.515		PE	1		x
7.09857	760.49	[M+H]+	PE 38:8	PE 38:8	C43H70NO8P	760.486		PE	1		x
11.615	798.591	[M+H]+	PE 40:3	PE 40:3	C45H84NO8P	797.592		PE	1		x
10.4042	792.548	[M+H]+	PE 40:6	PE 40:6	C45H78NO8P	792.547		PE	1		x
10.424	790.538	[M+H]+	PE 40:7	PE 40:7	C45H76NO8P	789.531		PE	2	x			x
6.882	788.523	[M+H]+	PE 40:8	PE 40:8	C45H74NO8P	787.515		PE	2	x	x
7.794	786.505	[M+H]+	PE 40:9	PE 40:9	C45H72NO8P	785.5		PE	1	x
11.622	818.569	[M+H]+	PE 42:7	PE 42:7	C47H80NO8P	817.562		PE	2	x			x
9.923	816.552	[M+H]+	PE 42:8	PE 42:8	C47H78NO8P	815.548		PE	1		x
10.7133	816.552	[M+H]+	PE 42:8	PE 42:9	C47H78NO8P	815.548		PE	1	x
2.6961	454.293	[M+H]+	PE O-16:0	PE O-16:0	C21H44O7PN	453.286		PE	1				x
11.1013	676.528	[M+H]+	PE O-32:1	PE O-16:1_16:0	C37H74NO7P	675.52		PE	1		x
8.956	674.51	[M+H]+	PE O-32:2	PE O-16:1_16:1	C37H72O7PN	673.502		PE	1		x
11.295	702.543	[M+H]+	PE O-34:2	PE O-16:1_18:1	C39H76O7PN	701.536		PE	3		x	x	x
9.507	700.527	[M+H]+	PE O-34:3	PE O-16:1_18:2	C39H74O7PN	699.52		PE	1		x
11.898	730.577	[M+H]+	PE O-36:2	PE O-16:1_20:1	C41H80O7PN	729.567		PE	1		x
9.068	722.514	[M-H]-	PE O-36:5	PE O-16:1_20:4	C41H74O7PN	723.52		PE	3		x	x	x
7.826	720.498	[M-H]-	PE O-36:6	PE O-16:1_20:5	C41H72O7PN	721.505		PE	3		x	x	x
11.092	752.559	[M+H]+	PE O-38:5	PE O-16:1_22:4	C43H78O7PN	751.552		PE	3		x	x	x
9.389	750.544	[M+H]+	PE O-38:6	PE O-16:1_22:5	C43H76O7PN	749.536		PE	3		x	x	x
11.816	778.579	[M-H]-	PE O-40:5	PE O-16:1_24:4	C45H82O7PN	779.586		PE	2		x		x
10.4031	738.541	[M+H]+	PE O-37:5	PE O-17:1_20:4	C42H76O7PN	737.534		PE	1		x
3.56751	482.325	[M+H]+	PE O-18:0	PE O-18:0	C23H48O7PN	481.318		PE	1				x
11.425	750.55	[M-H]-	PE O-38:4	PE O-18:0_20:4	C43H80O7PN	755.583		PE	0
11.91	782.604	[M+H]+	PE O-40:4	PE O-18:0_22:4	C45H84O7PN	781.598		PE	1		x
11.507	776.56	[M-H]-	PE O-40:6	PE O-18:0_22:6	C45H80O7PN	777.567		PE	1				x
11.898	730.577	[M+H]+	PE O-36:2	PE O-18:1_18:1	C41H80O7PN	729.567		PE	2		x	x
11.567	728.559	[M+H]+	PE O-36:3	PE O-18:1_18:2	C41H78O7PN	727.552		PE	2		x	x
11.605	752.559	[M-H]-	PE O-38:4	PE O-18:1_20:3	C43H80O7PN	753.567		PE	1			x
11.392	750.545	[M-H]-	PE O-38:5	PE O-18:1_20:4	C43H78O7PN	751.552		PE	3		x	x	x
11.911	782.604	[M+H]+	PE O-40:4	PE O-18:1_22:3	C45H84O7PN	781.598		PE	1		x
11.82	778.579	[M-H]-	PE O-40:5	PE O-18:1_22:4	C45H82O7PN	779.583		PE	3		x	x	x
11.468	776.56	[M-H]-	PE O-40:6	PE O-18:1_22:5	C45H80O7PN	777.567		PE	3		x	x	x
11.443	728.561	[M+H]+	PE O-36:3	PE O-18:2_18:1	C41H78O7PN	727.554		PE	2		x		x
9.551	726.541	[M+H]+	PE O-36:4	PE O-18:2_18:2	C41H76O7PN	725.534		PE	1		x
9.448	750.544	[M+H]+	PE O-38:6	PE O-18:2_20:4	C43H76O7PN	749.536		PE	2		x		x
7.985	748.531	[M+H]+	PE O-38:7	PE O-18:2_20:5	C43H74O7PN	747.521		PE	1		x
9.715	776.561	[M+H]+	PE O-40:7	PE O-18:2_22:5	C45H78O7PN	775.554		PE	1		x
8.831	772.529	[M-H]-	PE O-40:8	PE O-18:2_22:6	C45H76O7PN	773.536		PE	2		x		x
7.962	748.53	[M+H]+	PE O-38:7	PE O-18:3_20:4	C43H74O7PN	747.521		PE	1		x
11.11	774.541	[M+H]+	PE O-40:8	PE O-18:4_22:4	C45H76O7PN	773.536		PE	1		x
11.912	778.575	[M-H]-	PE O-40:5	PE O-20:1_20:4	C45H82O7PN	779.582		PE	1			x
11.925	806.602	[M+H]+	PE O-42:6	PE O-20:1_22:5	C47H84O7PN	805.595		PE	1		x
11.818	802.575	[M-H]-	PE O-42:7	PE O-20:1_22:6	C47H82O7PN	803.582		PE	3		x	x	x
11.915	756.59	[M+H]+	PE O-38:3	PE O-20:2_18:1	C43H82O7PN	755.583		PE	0
							TOTAL	75		29	55	30	36
5.972	712.512	[M+H4N]+	PG 30:0	PG 14:0_16:0	C36H71O10P	694.479		PG	2	x	x
7.198	740.544	[M+H4N]+	PG 32:0	PG 16:0_16:0	C38H75O10P	722.51		PG	4	x	x	x	x
6.158	738.529	[M+H4N]+	PG 32:1	PG 16:0_16:1	C38H73O10P	720.494		PG	4	x	x	x	x
7.234	747.519	[M-H]-	PG 34:1	PG 16:0_18:1	C40H77O10P	748.525		PG	4	x	x	x	x
6.445	764.544	[M+H4N]+	PG 34:2	PG 16:0_18:2	C40H75O10P	746.51		PG	4	x	x	x	x
6.317	788.544	[M+H4N]+	PG 36:4	PG 16:0_20:4	C42H75O10P	770.51		PG	4	x	x	x	x
5.691	786.53	[M+H4N]+	PG 36:5	PG 16:0_20:5	C42H73O10P	768.494		PG	2	x	x
6.445	814.559	[M+H4N]+	PG 38:5	PG 16:0_22:5	C44H77O10P	796.525		PG	3	x	x	x
6.116	812.544	[M+H4N]+	PG 38:6	PG 16:0_22:6	C44H75O10P	794.51		PG	4	x	x	x	x
7.662	773.534	[M-H]-	PG 36:2	PG 18:0_18:2	C42H79O10P	774.541		PG	2	x		x
7.64	816.578	[M+H4N]+	PG 38:4	PG 18:0_20:4	C44H79O10P	798.541		PG	3	x	x	x
7.491	773.534	[M-H]-	PG 36:2	PG 18:1_18:1	C42H79O10P	774.541		PG	3	x	x	x
6.518	771.518	[M-H]-	PG 36:3	PG 18:1_18:2	C42H77O10P	772.525		PG	3	x	x	x
6.439	814.559	[M+H4N]+	PG 38:5	PG 18:1_20:4	C44H77O10P	796.525		PG	2	x	x
5.604	819.518	[M-H]-	PG 40:7	PG 18:1_22:6	C46H77O10P	820.525		PG	3	x	x	x
5.033	817.502	[M-H]-	PG 40:8	PG 18:2_22:6	C46H75O10P	818.51		PG	3	x	x	x
6.449	814.56	[M+H4N]+	PG 38:5	PG 20:0_18:5	C44H77O10P	796.525		PG	1	x
5.12187	817.502	[M-H]-	PG 40:8	PG 20:4_20:4	C46H75O10P	818.51		PG	2		x	x
5.022	841.502	[M-H]-	PG 42:10	PG 20:4_22:6	C48H75O10P	842.51		PG	1	x
6.34035	795.518	[M-H]-	PG 38:5	PG 22:5_16:0	C44H77O10P	796.525		PG	1				x
5.056	817.502	[M-H]-	PG 40:8	PG 22:6_18:2	C46H75O10P	818.51		PG	1				x
4.846	865.502	[M-H]-	PG 44:12	PG 22:6_22:6	C50H75O10P	866.51		PG	3	x	x		x
							TOTAL	22		19	17	14	9
6.116	833.518	[M-H]-	PI 34:2	PI 16:0_18:2	C43H79O13P	834.526		PI	3	x	x	x
5.997	857.519	[M-H]-	PI 36:4	PI 16:0_20:4	C45H79O13P	858.526		PI	4	x	x	x	x
6.117	883.534	[M-H]-	PI 38:5	PI 16:0_22:5	C47H81O13P	856.511		PI	1			x
5.828	881.518	[M-H]-	PI 38:6	PI 16:0_22:6	C47H79O13P	882.526		PI	4	x	x	x	x
8.57415	831.491	[M-H]-	PI 34:3	PI 16:1_18:2	C43H77O13P	880.511		PI	2		x	x
7.402	861.549	[M-H]-	PI 36:2	PI 18:0_18:2	C45H83O13P	862.557		PI	4	x	x	x	x
7.156	885.551	[M-H]-	PI 38:4	PI 18:0_20:4	C47H83O13P	886.557		PI	4	x	x	x	x
7.41	911.564	[M-H]-	PI 40:5	PI 18:0_22:5	C49H85O13P	912.573		PI	2	x		x
6.965	909.55	[M-H]-	PI 40:6	PI 18:0_22:6	C49H83O13P	910.557		PI	4	x	x	x	x
6.126	883.534	[M-H]-	PI 38:5	PI 18:1_20:4	C47H81O13P	884.542		PI	4	x	x	x	x
8.534	938.588	[M-H]-	PI 42:6	PI 20:0_22:6	C51H87O13P	939.596		PI	0
6.117	883.543	[M-H]-	PI 38:5	PI 20:4_18:1	C47H81O13P	884.542		PI	0
6.117	883.543	[M-H]-	PI 38:5	PI 22:5_16:0	C47H81O13P	882.527		PI	0
6.95738	828.552	[M+NH4]+	PI 32:0	PI 32:0	C41H79O13P	810.526		PI	1		x
7.03885	854.576	[M+NH4]+	PI 34:1	PI 34:1	C43H81O13P	834.813		PI	1		x
9.2816	850.528	[M+NH4]+	PI 34:3	PI 34:3	C43H77O13P	832.511		PI	1		x
6.22428	878.567	[M+NH4]+	PI 36:3	PI 36:3	C45H81O13P	830.497		PI	1		x
7.31597	906.596	[M+NH4]+	PI 38:3	PI 38:3	C47H85O13P	2.0144		PI	1		x
							TOTAL	18		8	13	10	6
7.576	760.513	[M-H]-	PS 34:1	PS 16:0_18:1	C40H76NO10P	761.521		PS	1			x
8.076	820.528	[M-H]-	PS 36:4	PS 16:0_20:4	C45H76NO10P	821.521		PS	0
7.61	760.513	[M-H]-	PS 34:1	PS 16:1_18:0	C40H76NO10P	761.521		PS	1			x
9.459	790.561	[M+H]+	PS 36:1	PS 18:0_18:1	C42H80NO10P	789.552		PS	3	x	x	x
7.982	788.543	[M+H]+	PS 36:2	PS 18:0_18:2	C42H78NO10P	787.536		PS	4	x	x	x	x
8.606	814.561	[M+H]+	PS 38:3	PS 18:0_20:3	C44H80NO10P	813.552		PS	3	x	x	x
7.703	812.543	[M+H]+	PS 38:4	PS 18:0_20:4	C44H78NO10P	811.536		PS	4	x	x	x	x
8.998	838.56	[M-H]-	PS 40:4	PS 18:0_22:4	C46H82NO10P	839.568		PS	3	x	x	x
7.991	838.558	[M+H]+	PS 40:5	PS 18:0_22:5	C46H80NO10P	837.552		PS	4	x	x	x	x
7.632	836.542	[M+H]+	PS 40:6	PS 18:0_22:6	C46H78NO10P	835.536		PS	4	x	x	x	x
7.844	786.529	[M-H]-	PS 36:2	PS 18:1_18:1	C42H78NO10P	787.536		PS	1			x
8.309	812.544	[M-H]-	PS 38:3	PS 18:2_20:1	C44H80NO10P	813.552		PS	1			x
7.591	832.511	[M-H]-	PS 40:7	PS 20:3_20:4	C46H76NO10P	833.521		PS	2	x	x
7.357	856.511	[M-H]-	PS 42:9	PS 20:3_22:6	C48H76NO10P	857.521		PS	2	x	x
7.803	812.543	[M+H]+	PS 38:4	PS 20:4_18:0	C44H78NO10P	811.536		PS	2	x	x
11.631	826.558	[M-H]-	PS 39:3	PS 21:2_18:1	C45H82NO10P	827.568		PS	1	x
10.217	848.542	[M-H]-	PS 41:6	PS 21:2_20:4	C47H80NO10P	849.552		PS	1	x
7.426	834.529	[M-H]-	PS 40:6	PS 22:6_18:0	C46H78NO10P	835.536		PS	2			x	x
7.556	832.517	[M-H]-	PS 40:7	PS 22:6_18:1	C46H76NO10P	833.521		PS	0
7.502	832.518	[M-H]-	PS 40:7	PS 22:7_18:0	C46H76NO10P	833.521		PS	0
8.38258	812.548	[M+Na]+	PS 36:1	PS 36:1	C42H80NO10P	789.552		PS	1		x
9.36957	816.587	[M+H]+	PS 38:2	PS 38:2	C44H82NO10P	809.519		PS	1		x
6.232	808.515	[M+H]+	PS 38:6	PS 38:6	C44H74NO10P	807.505		PS	2	x	x
11.5296	866.589	[M+Na]+	PS 40:2	PS 40:2	C46H86NO10P	843.596		PS	1		x
8.12592	862.554	[M+Na]+	PS 40:4	PS 40:4	C46H82NO10P	839.568		PS	1		x
8.546	836.542	[M+H]+	PS 40:6	PS 40:6	C46H78NO10P	835.536		PS	1	x
9.62397	864.57	[M+H]+	PS 42:6	PS 42:6	C48H82NO10P	863.564		PS	1		x
9.442	856.511	[M-H]-	PS 42:9	PS 42:9	C48H76NO10P	857.521		PS	0
							TOTAL	28		14	16	12	5
7.84548	705.59	[M+H]+	SM 34:0;2O	SM 18:0;2O/16:0	C39H81O6PN2	704.583		SM	4	x	x	x	x
10.2355	733.623	[M+H]+	SM 36:0;2O	SM 18:0;2O/18:0	C41H85O6PN2	732.615		SM	4	x	x	x	x
11.7808	761.654	[M+H]+	SM 38:0;2O	SM 18:0;2O/20:0	C43H89O6PN2	760.646		SM	3	x	x	x
12.1282	789.683	[M+H]+	SM 40:0;2O	SM 18:0;2O/22:0	C45H93O6PN2	788.676		SM	4	x	x	x	x
11.47	783.638	[M+H]+	SM 40:3;2O	SM 18:0;2O/22:3	C45H87O6PN2	782.63		SM	1	x
12.0474	839.705	[M+Na]+	SM 42:0;2O	SM 18:0;2O/24:0	C47H97O6PN2	816.708		SM	2	x	x
12.1	815.7	[M+H]+	SM 42:1;2O	SM 18:0;2O/24:1	C47H95O6PN2	814.692		SM	2	x			x
5.93887	675.541	[M+H]+	SM 32:1;2O	SM 18:1;2O/14:0	C37H75O6PN2	674.534		SM	3	x	x	x
6.56	689.558	[M+H]+	SM 33:1;2O	SM 18:1;2O/15:0	C38H77O6PN2	688.551		SM	3	x		x	x
7.30475	703.576	[M+H]+	SM 34:1;2O	SM 18:1;2O/16:0	C39H79O6PN2	702.569		SM	4	x	x	x	x
8.18907	717.587	[M+H]+	SM 35:1;2O	SM 18:1;2O/17:0	C40H81O6PN2	716.58		SM	4	x	x	x	x
9.20853	731.607	[M+H]+	SM 36:1;2O	SM 18:1;2O/18:0	C41H83O6PN2	730.599		SM	4	x	x	x	x
10.45	745.622	[M+H]+	SM 37:1;2O	SM 18:1;2O/19:0	C42H85O6PN2	744.615		SM	2	x		x
11.48	759.638	[M+H]+	SM 38:1;2O	SM 18:1;2O/20:0	C43H87O6PN2	758.63		SM	3	x		x	x
11.8186	773.654	[M+H]+	SM 39:1;2O	SM 18:1;2O/21:0	C44H89O6PN2	772.646		SM	3	x	x	x
11.9785	787.668	[M+H]+	SM 40:1;2O	SM 18:1;2O/22:0	C45H91O6PN2	786.661		SM	4	x	x	x	x
12.1394	801.685	[M+H]+	SM 41:1;2O	SM 18:1;2O/23:0	C46H93O6PN2	800.678		SM	2	x	x	x
12.3068	815.699	[M+H]+	SM 42:1;2O	SM 18:1;2O/24:0	C47H95O6PN2	814.692		SM	4	x	x	x	x
11.9765	813.684	[M+H]+	SM 42:2;2O	SM 18:1;2O/24:1	C47H93O6PN2	812.677		SM	3	x	x	x	x
11.625	869.675	[M+CH3COO]-	SM 42:3;2O	SM 18:1;2O/24:2	C47H91O6PN2	810.661		SM	3	x	x	x
12.45	829.716	[M+H]+	SM 43:1;2O	SM 18:1;2O/25:0	C48H97O6PN2	828.709		SM	2	x		x
12.2777	841.723	[M+H]+	SM 44:2;2O	SM 18:1;2O/26:1	C49H97O6PN2	840.716		SM	3	x	x	x
6.19837	701.559	[M+H]+	SM 34:2;2O	SM 18:2;2O/16:0	C39H77O6PN2	700.552		SM	4	x	x	x	x
7.61	729.588	[M+H]+	SM 36:2;2O	SM 18:2;2O/18:0	C41H81O6PN2	728.581		SM	3	x		x	x
9.72613	757.623	[M+H]+	SM 38:2;2O	SM 18:2;2O/20:0	C43H85O6PN2	756.615		SM	3	x	x	x
11.63	785.654	[M+H]+	SM 40:2;2O	SM 18:2;2O/22:0	C45H89O6PN2	784.647		SM	3	x		x	x
9.86	783.638	[M+H]+	SM 40:3;2O	SM 18:2;2O/22:1	C45H87O6PN2	782.63		SM	1	x
11.8214	857.674	[M+CH3COO]-	SM 41:2;2O	SM 18:2;2O/23:0	C46H91O6PN2	798.661		SM	3	x	x	x
11.85	813.683	[M+H]+	SM 42:2;2O	SM 18:2;2O/24:0	C47H93O6PN2	812.676		SM	2	x			x
12.1472	827.699	[M+H]+	SM 43:2;2O	SM 18:2;2O/25:0	C48H95O6PN2	826.692		SM	3	x	x	x
12.1501	801.687	[M+H]+	SM 41:1;2O	SM 19:1;2O/22:0	C46H93O6PN2	800.679		SM	1		x
11.8821	857.675	[M+CH3COO]-	SM 41:2;2O	SM 24:1;2O/17:1	C46H91O6PN2	798.661		SM	1		x
12.27	803.7	[M+H]+	SM 41:0;2O	SM 41:0;2O	C47H89O6PN2	802.693		SM	1	x
10.3851	809.649	[M+H]+	SM 42:4;2O	SM 42:4;2O	C49H91O6PN2	808.641		SM	3	x	x	x
11.942	835.669	[M+H]+	SM 44:5;2O	SM 44:5;2O	C56H115O6PN2	834.662		SM	1			x
12.324	943.857	[M+H]+	SM 51:0;2O	SM 51:0;2O	C46H95O6PN2	942.85		SM	1			x
							TOTAL	36		32	23	28	16
2.13243	288.291	[M+H]+	SPB 17:0;2O	SPB 17:0;2O	C17H37NO2	287.282		SPB	1		x
2.11135	302.306	[M+H]+	SPB 18:0;2O	SPB 18:0;2O	C18H39NO2	301.298		SPB	2		x		x
2.41983	300.29	[M+H]+	SPB 18:1;2O	SPB 18:1;2O	C18H37NO2	299.282		SPB	2		x		x
							TOTAL	3			3		2
12.9635	712.645	[M+NH4]+	TG 40:0	TG 10:0_14:0_16:0	C43H82O6	694.619		TG	1		x
13.3592	740.676	[M+NH4]+	TG 42:0	TG 10:0_14:0_18:0	C45H86O6	722.642		TG	1		x
13.393	740.677	[M+NH4]+	TG 42:0	TG 10:0_16:0_16:0	C45H86O6	722.642		TG	1			x
12.428	656.585	[M+NH4]+	TG 36:0	TG 10:0_18:0_8:0	C39H74O6	638.548		TG	0
6.353	516.426	[M+NH4]+	TG 26:0	TG 10:0_8:0_8:0	C29H54O6	498.392		TG	1			x
12.428	656.585	[M+NH4]+	TG 36:0	TG 12:0_10:0_14:0	C39H74O6	638.548		TG	1		x
12.4424	656.583	[M+NH4]+	TG 36:0	TG 12:0_12:0_12:0	C39H74O6	638.548		TG	1		x
13.393	740.677	[M+NH4]+	TG 42:0	TG 12:0_12:0_18:0	C45H86O6	722.642		TG	1			x
13.393	740.677	[M+NH4]+	TG 42:0	TG 12:0_14:0_16:0	C45H86O6	722.642		TG	1			x
11.864	600.52	[M+NH4]+	TG 32:0	TG 12:0_14:0_6:0	C35H66O6	582.486		TG	1			x
13.362	792.709	[M+NH4]+	TG 46:2	TG 12:0_18:2_16:0	C49H90O6	774.674		TG	1		x
13.78	768.709	[M+NH4]+	TG 44:0	TG 14:0_12:0_18:0	C47H90O6	750.674		TG	1				x
13.355	766.693	[M+NH4]+	TG 44:1	TG 14:0_12:0_18:1	C47H88O6	748.658		TG	2		x	x
13.393	740.677	[M+NH4]+	TG 42:0	TG 14:0_14:0_14:0	C45H86O6	722.642		TG	2		x	x
13.727	768.708	[M+NH4]+	TG 44:0	TG 14:0_14:0_16:0	C47H90O6	750.674		TG	1			x
13.355	766.692	[M+NH4]+	TG 44:1	TG 14:0_14:0_16:1	C47H88O6	748.658		TG	3	x	x	x
14.277	796.739	[M+NH4]+	TG 46:0	TG 14:0_14:0_18:0	C49H94O6	778.705		TG	1			x
13.752	794.724	[M+NH4]+	TG 46:1	TG 14:0_14:0_18:1	C49H92O6	776.689		TG	2			x	x
13.398	792.708	[M+NH4]+	TG 46:2	TG 14:0_14:0_18:2	C49H90O6	774.674		TG	3		x	x	x
13.355	766.688	[M+NH4]+	TG 44:1	TG 14:0_14:1_16:0	C47H88O6	748.658		TG	1			x
13.346	792.708	[M+NH4]+	TG 46:2	TG 14:0_14:1_18:1	C49H90O6	774.674		TG	2		x	x
13.7707	768.708	[M+NH4]+	TG 44:0	TG 14:0_16:0_14:0	C47H90O6	750.674		TG	2		x	x
14.26	796.739	[M+NH4]+	TG 46:0	TG 14:0_16:0_16:0	C49H94O6	778.705		TG	3	x	x	x
13.752	794.723	[M+NH4]+	TG 46:1	TG 14:0_16:0_16:1	C49H92O6	776.689		TG	3	x	x	x
14.252	822.755	[M+NH4]+	TG 48:1	TG 14:0_16:0_18:1	C51H96O6	804.721		TG	3	x	x	x
13.776	820.739	[M+NH4]+	TG 48:2	TG 14:0_16:0_18:2	C51H94O6	802.705		TG	4	x	x	x	x
13.387	818.725	[M+NH4]+	TG 48:3	TG 14:0_16:0_18:3	C51H92O6	800.689		TG	2		x	x
13.355	766.692	[M+NH4]+	TG 44:1	TG 14:0_16:1_14:0	C47H88O6	748.658		TG	0
13.367	792.708	[M+NH4]+	TG 46:2	TG 14:0_16:1_16:1	C49H90O6	774.674		TG	1			x
13.37	818.723	[M+NH4]+	TG 48:3	TG 14:0_16:1_18:2	C51H92O6	800.689		TG	3	x	x	x
13.375	818.724	[M+NH4]+	TG 48:3	TG 14:0_16:2_18:1	C51H92O6	800.689		TG	0
13.809	768.709	[M+NH4]+	TG 44:0	TG 14:0_18:0_12:0	C47H90O6	750.674		TG	2		x	x
13.732	794.724	[M+NH4]+	TG 46:1	TG 14:0_18:1_14:0	C49H92O6	776.689		TG	0
13.775	820.739	[M+NH4]+	TG 48:2	TG 14:0_18:1_16:1	C51H94O6	802.705		TG	4	x	x	x	x
13.4199	844.737	[M+NH4]+	TG 50:4	TG 14:0_18:1_18:3	C53H94O6	826.705		TG	2		x	x
14.883	876.802	[M+NH4]+	TG 52:2	TG 14:0_18:1_20:1	C55H102O6	858.768		TG	1			x
13.398	792.708	[M+NH4]+	TG 46:2	TG 14:0_18:2_14:0	C49H90O6	774.674		TG	0
13.821	820.74	[M+NH4]+	TG 48:2	TG 14:0_18:2_16:0	C51H94O6	802.705		TG	1				x
13.401	818.726	[M+NH4]+	TG 48:3	TG 14:0_18:2_16:1	C51H92O6	800.689		TG	0
13.4499	844.736	[M+NH4]+	TG 50:4	TG 14:0_18:2_18:2	C53H94O6	826.705		TG	2		x	x
13.401	818.726	[M+NH4]+	TG 48:3	TG 14:0_18:3_16:0	C51H92O6	800.689		TG	0
14.043	898.787	[M+NH4]+	TG 54:5	TG 14:0_22:5_18:0	C57H100O6	880.752		TG	0
13.74	794.724	[M+NH4]+	TG 46:1	TG 14:1_16:0_16:0	C49H92O6	776.689		TG	1			x
14.8677	824.773	[M+NH4]+	TG 48:0	TG 15:0_15:0_18:0	C51H98O6	806.736		TG	2		x	x
14.859	824.771	[M+NH4]+	TG 48:0	TG 15:0_16:0_17:0	C51H98O6	806.736		TG	1			x
13.372	792.708	[M+NH4]+	TG 46:2	TG 15:1_15:1_16:0	C49H90O6	774.674		TG	1			x
12.428	656.583	[M+NH4]+	TG 36:0	TG 16:0_10:0_10:0	C39H74O6	638.548		TG	2			x	x
13.355	766.693	[M+NH4]+	TG 44:1	TG 16:0_10:0_18:1	C47H88O6	748.658		TG	1				x
13.7767	768.709	[M+NH4]+	TG 44:0	TG 16:0_12:0_16:0	C47H90O6	750.674		TG	1				x
13.355	766.691	[M+NH4]+	TG 44:1	TG 16:0_12:0_16:1	C47H88O6	748.658		TG	1			x
13.732	794.724	[M+NH4]+	TG 46:1	TG 16:0_12:0_18:1	C49H92O6	776.689		TG	1			x
13.367	792.71	[M+NH4]+	TG 46:2	TG 16:0_12:0_18:2	C49H90O6	774.674		TG	1		x
13.78	768.708	[M+NH4]+	TG 44:0	TG 16:0_14:0_14:0	C47H90O6	750.674		TG	1		x
14.282	796.74	[M+NH4]+	TG 46:0	TG 16:0_14:0_16:0	C49H94O6	778.705		TG	1		x
14.849	824.768	[M+NH4]+	TG 48:0	TG 16:0_14:0_18:0	C51H98O6	806.736		TG	0
14.184	822.756	[M+NH4]+	TG 48:1	TG 16:0_14:0_18:1	C51H96O6	804.721		TG	1				x
13.355	766.688	[M+NH4]+	TG 44:1	TG 16:0_14:1_14:0	C47H88O6	748.658		TG	2			x	x
14.2841	796.738	[M+NH4]+	TG 46:0	TG 16:0_15:0_15:0	C49H94O6	778.705		TG	1				x
14.529	836.769	[M+NH4]+	TG 49:1	TG 16:0_15:0_18:1	C52H98O6	818.736		TG	1		x
14.2725	796.738	[M+NH4]+	TG 46:0	TG 16:0_16:0_14:0	C49H94O6	778.705		TG	3		x	x	x
14.857	824.77	[M+NH4]+	TG 48:0	TG 16:0_16:0_16:0	C51H98O6	806.736		TG	2		x	x
14.259	822.755	[M+NH4]+	TG 48:1	TG 16:0_16:0_16:1	C51H96O6	804.721		TG	4	x	x	x	x
13.777	825.695	[M+Na]+	TG 48:2	TG 16:0_16:0_16:2	C51H94O6	802.705		TG	4	x	x	x	x
14.5438	836.769	[M+NH4]+	TG 49:1	TG 16:0_16:0_17:1	C52H98O6	818.736		TG	1	x
15.575	852.802	[M+NH4]+	TG 50:0	TG 16:0_16:0_18:0	C53H102O6	834.768		TG	1		x
14.829	850.787	[M+NH4]+	TG 50:1	TG 16:0_16:0_18:1	C53H100O6	832.752		TG	3	x	x	x
14.281	848.771	[M+NH4]+	TG 50:2	TG 16:0_16:0_18:2	C53H98O6	830.736		TG	3	x	x	x
13.962	846.755	[M+NH4]+	TG 50:3	TG 16:0_16:0_18:3	C53H96O6	828.721		TG	4	x	x	x	x
15.594	878.818	[M+NH4]+	TG 52:1	TG 16:0_16:0_20:1	C55H104O6	860.783		TG	1			x
14.318	874.786	[M+NH4]+	TG 52:3	TG 16:0_16:0_20:3	C55H100O6	856.752		TG	1			x
14.1032	872.77	[M+NH4]+	TG 52:4	TG 16:0_16:0_20:4	C55H98O6	854.736		TG	1			x
14.053	898.786	[M+NH4]+	TG 54:5	TG 16:0_16:0_22:5	C57H100O6	880.752		TG	3		x	x	x
13.8557	896.77	[M+NH4]+	TG 54:6	TG 16:0_16:0_22:6	C57H98O6	878.736		TG	1			x
12.428	656.583	[M+NH4]+	TG 36:0	TG 16:0_16:0_4:0	C39H74O6	638.548		TG	2		x	x
14.184	822.756	[M+NH4]+	TG 48:1	TG 16:0_16:1_16:0	C51H96O6	804.721		TG	1			x
13.775	820.739	[M+NH4]+	TG 48:2	TG 16:0_16:1_16:1	C51H94O6	802.705		TG	1				x
14.0168	834.755	[M+NH4]+	TG 49:2	TG 16:0_16:1_17:1	C52H96O6	816.721		TG	3	x	x	x
14.895	850.788	[M+NH4]+	TG 50:1	TG 16:0_16:1_18:0	C53H100O6	832.752		TG	1		x
14.281	848.773	[M+NH4]+	TG 50:2	TG 16:0_16:1_18:1	C53H98O6	830.736		TG	1			x
13.791	846.755	[M+NH4]+	TG 50:3	TG 16:0_16:1_18:2	C53H96O6	828.721		TG	4	x	x	x	x
13.873	872.773	[M+NH4]+	TG 52:4	TG 16:0_16:1_20:3	C55H98O6	854.736		TG	4	x	x	x	x
13.5572	870.756	[M+NH4]+	TG 52:5	TG 16:0_16:1_20:4	C55H96O6	852.721		TG	1				x
14.285	796.739	[M+NH4]+	TG 46:0	TG 16:0_17:0_13:0	C49H94O6	778.705		TG	2		x	x
14.549	836.771	[M+NH4]+	TG 49:1	TG 16:0_17:0_16:1	C52H98O6	818.736		TG	1			x
15.581	852.802	[M+NH4]+	TG 50:0	TG 16:0_17:0_17:0	C53H102O6	834.768		TG	0
14.529	836.769	[M+NH4]+	TG 49:1	TG 16:0_17:1_16:0	C52H98O6	818.736		TG	1			x
15.581	852.803	[M+NH4]+	TG 50:0	TG 16:0_18:0_16:0	C53H102O6	834.768		TG	0
14.888	850.788	[M+NH4]+	TG 50:1	TG 16:0_18:0_16:1	C53H100O6	832.752		TG	0
15.539	878.818	[M+NH4]+	TG 52:1	TG 16:0_18:0_18:1	C55H104O6	860.783		TG	0
14.845	876.802	[M+NH4]+	TG 52:2	TG 16:0_18:0_18:2	C55H102O6	858.768		TG	3	x	x	x
13.748	794.724	[M+NH4]+	TG 46:1	TG 16:0_18:1_12:0	C49H92O6	776.689		TG	3	x		x	x
14.29	822.756	[M+NH4]+	TG 48:1	TG 16:0_18:1_14:0	C51H96O6	804.721		TG	1		x
13.71	820.74	[M+NH4]+	TG 48:2	TG 16:0_18:1_14:1	C51H94O6	802.705		TG	1				x
14.8458	850.786	[M+NH4]+	TG 50:1	TG 16:0_18:1_16:0	C53H100O6	832.752		TG	0
14.225	848.773	[M+NH4]+	TG 50:2	TG 16:0_18:1_16:1	C53H98O6	830.736		TG	0
15.52	878.819	[M+NH4]+	TG 52:1	TG 16:0_18:1_18:0	C55H104O6	860.783		TG	1				x
14.826	876.803	[M+NH4]+	TG 52:2	TG 16:0_18:1_18:1	C55H102O6	858.768		TG	3	x	x	x
14.279	874.787	[M+NH4]+	TG 52:3	TG 16:0_18:1_18:2	C55H100O6	856.752		TG	3	x	x	x
13.8191	872.771	[M+NH4]+	TG 52:4	TG 16:0_18:1_18:3	C55H98O6	854.736		TG	3		x	x	x
13.687	896.773	[M+NH4]+	TG 54:6	TG 16:0_18:1_20:5	C57H98O6	878.736		TG	1			x
14.046	924.801	[M+NH4]+	TG 56:6	TG 16:0_18:1_22:5	C59H102O6	906.768		TG	2		x	x
13.842	922.787	[M+NH4]+	TG 56:7	TG 16:0_18:1_22:6	C59H100O6	904.752		TG	4	x	x	x	x
13.71	820.74	[M+NH4]+	TG 48:2	TG 16:0_18:2_14:0	C51H94O6	802.705		TG	1				x
14.271	848.772	[M+NH4]+	TG 50:2	TG 16:0_18:2_16:0	C53H98O6	830.736		TG	1				x
14.564	862.788	[M+NH4]+	TG 51:2	TG 16:0_18:2_17:0	C54H100O6	844.752		TG	0
14.867	876.804	[M+NH4]+	TG 52:2	TG 16:0_18:2_18:0	C55H102O6	858.768		TG	0
14.431	874.788	[M+NH4]+	TG 52:3	TG 16:0_18:2_18:1	C55H100O6	856.752		TG	1				x
13.83	872.771	[M+NH4]+	TG 52:4	TG 16:0_18:2_18:2	C55H98O6	854.736		TG	3	x	x	x
13.482	870.755	[M+NH4]+	TG 52:5	TG 16:0_18:2_18:3	C55H96O6	852.721		TG	3	x	x	x
14.053	924.803	[M+NH4]+	TG 56:6	TG 16:0_18:2_22:4	C59H102O6	906.768		TG	0
13.6449	922.787	[M+NH4]+	TG 56:7	TG 16:0_18:2_22:5	C59H100O6	904.752		TG	2		x	x
13.459	920.771	[M+NH4]+	TG 56:8	TG 16:0_18:2_22:6	C59H98O6	902.736		TG	2	x	x
13.843	846.756	[M+NH4]+	TG 50:3	TG 16:0_18:3_16:0	C53H96O6	828.721		TG	0
14.431	874.788	[M+NH4]+	TG 52:3	TG 16:0_18:3_18:0	C55H100O6	856.752		TG	0
13.873	872.773	[M+NH4]+	TG 52:4	TG 16:0_18:3_18:1	C55H98O6	854.736		TG	1				x
13.53	870.757	[M+NH4]+	TG 52:5	TG 16:0_18:4_18:1	C55H96O6	852.721		TG	0
14.888	928.835	[M+NH4]+	TG 56:4	TG 16:0_20:1_20:3	C59H106O6	910.799		TG	0
14.237	874.788	[M+NH4]+	TG 52:3	TG 16:0_20:2_16:1	C55H100O6	856.752		TG	0
14.883	928.835	[M+NH4]+	TG 56:4	TG 16:0_20:2_20:2	C59H106O6	910.799		TG	1			x
14.318	874.786	[M+NH4]+	TG 52:3	TG 16:0_20:3_16:0	C55H100O6	856.752		TG	0
13.786	872.772	[M+NH4]+	TG 52:4	TG 16:0_20:3_16:1	C55H98O6	854.736		TG	0
13.9103	924.8	[M+NH4]+	TG 56:6	TG 16:0_20:3_20:3	C59H102O6	906.768		TG	2		x	x
13.485	946.786	[M+NH4]+	TG 58:9	TG 16:0_20:3_22:6	C61H100O6	928.752		TG	1			x
13.471	946.79	[M+NH4]+	TG 58:9	TG 16:0_20:4_22:5	C61H100O6	928.752		TG	0
14.888	928.835	[M+NH4]+	TG 56:4	TG 16:0_22:2_18:2	C59H106O6	910.799		TG	0
14.053	924.803	[M+NH4]+	TG 56:6	TG 16:0_22:5_18:1	C59H102O6	906.768		TG	0
12.428	656.583	[M+NH4]+	TG 36:0	TG 16:0_4:0_16:0	C39H74O6	638.548		TG	0
12.471	682.599	[M+NH4]+	TG 38:1	TG 16:0_4:0_18:1	C41H76O6	664.564		TG	1			x
12.428	656.585	[M+NH4]+	TG 36:0	TG 16:0_8:0_12:0	C39H74O6	638.548		TG	1		x
13.748	794.724	[M+NH4]+	TG 46:1	TG 16:1_16:0_14:0	C49H92O6	776.689		TG	1				x
13.71	820.74	[M+NH4]+	TG 48:2	TG 16:1_16:0_16:1	C51H94O6	802.705		TG	1				x
13.737	846.756	[M+NH4]+	TG 50:3	TG 16:1_16:0_18:2	C53H96O6	828.721		TG	0
13.439	844.737	[M+NH4]+	TG 50:4	TG 16:1_16:0_18:3	C53H94O6	826.705		TG	1				x
13.3841	818.723	[M+NH4]+	TG 48:3	TG 16:1_16:1_16:1	C51H92O6	800.689		TG	3		x	x	x
13.7983	846.755	[M+NH4]+	TG 50:3	TG 16:1_16:1_18:1	C53H96O6	828.721		TG	2		x	x
13.5027	870.755	[M+NH4]+	TG 52:5	TG 16:1_16:1_20:3	C55H96O6	852.721		TG	1		x
13.42	894.755	[M+NH4]+	TG 54:7	TG 16:1_16:1_22:5	C57H96O6	876.721		TG	1			x
13.375	818.724	[M+NH4]+	TG 48:3	TG 16:1_16:2_16:0	C51H92O6	800.689		TG	0
13.378	844.739	[M+NH4]+	TG 50:4	TG 16:1_16:2_18:1	C53H94O6	826.705		TG	0
14.184	822.756	[M+NH4]+	TG 48:1	TG 16:1_18:0_14:0	C51H96O6	804.721		TG	0
13.71	820.74	[M+NH4]+	TG 48:2	TG 16:1_18:1_14:0	C51H94O6	802.705		TG	1				x
13.375	818.724	[M+NH4]+	TG 48:3	TG 16:1_18:1_14:1	C51H92O6	800.689		TG	0
13.751	846.756	[M+NH4]+	TG 50:3	TG 16:1_18:1_16:1	C53H96O6	828.721		TG	1				x
14.061	860.771	[M+NH4]+	TG 51:3	TG 16:1_18:1_17:1	C54H98O6	842.736		TG	1		x
13.836	872.77	[M+NH4]+	TG 52:4	TG 16:1_18:1_18:2	C55H98O6	854.736		TG	3		x	x	x
13.5162	875.711	[M+NH4]+	TG 52:5	TG 16:1_18:1_18:3	C55H96O6	852.721		TG	1		x
14.053	924.803	[M+NH4]+	TG 56:6	TG 16:1_18:1_22:4	C59H102O6	906.768		TG	0
13.375	818.724	[M+NH4]+	TG 48:3	TG 16:1_18:2_14:0	C51H92O6	800.689		TG	0
13.4972	870.754	[M+NH4]+	TG 52:5	TG 16:1_18:2_18:2	C55H96O6	852.721		TG	2		x	x
13.2118	868.737	[M+NH4]+	TG 52:6	TG 16:1_18:3_18:2	C55H94O6	850.705		TG	2		x	x
13.237	868.739	[M+NH4]+	TG 52:6	TG 16:1_18:4_18:1	C55H94O6	850.705		TG	0
13.42	894.755	[M+NH4]+	TG 54:7	TG 16:1_22:5_16:1	C57H96O6	876.721		TG	0
12.471	708.614	[M+NH4]+	TG 40:2	TG 16:1_8:0_16:1	C43H78O6	690.58		TG	1		x
14.856	824.769	[M+NH4]+	TG 48:0	TG 17:0_14:0_17:0	C51H98O6	806.736		TG	1				x
14.043	860.771	[M+NH4]+	TG 51:3	TG 17:1_16:1_18:1	C54H98O6	842.736		TG	0
14.0455	860.768	[M+NH4]+	TG 51:3	TG 17:1_17:1_17:1	C54H98O6	842.736		TG	1		x
14.555	888.803	[M+NH4]+	TG 53:3	TG 17:1_18:0_18:2	C56H102O6	870.768		TG	0
14.564	862.788	[M+NH4]+	TG 51:2	TG 17:1_18:1_16:0	C54H100O6	844.752		TG	1		x
14.555	888.803	[M+NH4]+	TG 53:3	TG 17:1_18:1_18:1	C56H102O6	870.768		TG	0
14.856	824.771	[M+NH4]+	TG 48:0	TG 18:0_12:0_18:0	C51H98O6	806.736		TG	1			x
13.403	766.693	[M+NH4]+	TG 44:1	TG 18:0_16:1_10:0	C47H88O6	748.658		TG	1		x
14.431	874.788	[M+NH4]+	TG 52:3	TG 18:0_16:1_18:2	C55H100O6	856.752		TG	0
16.394	906.85	[M+NH4]+	TG 54:1	TG 18:0_18:0_18:1	C57H108O6	888.815		TG	3	x	x	x
15.586	904.833	[M+NH4]+	TG 54:2	TG 18:0_18:0_18:2	C57H106O6	886.799		TG	1			x
15.656	878.82	[M+NH4]+	TG 52:1	TG 18:0_18:1_16:0	C55H104O6	860.783		TG	1				x
16.446	906.851	[M+NH4]+	TG 54:1	TG 18:0_18:1_18:0	C57H108O6	888.815		TG	0
15.524	904.833	[M+NH4]+	TG 54:2	TG 18:0_18:1_18:1	C57H106O6	886.799		TG	3	x	x	x
15.551	904.835	[M+NH4]+	TG 54:2	TG 18:0_18:2_18:0	C57H106O6	886.799		TG	0
14.3861	926.818	[M+NH4]+	TG 56:5	TG 18:0_20:2_18:3	C59H104O6	908.783		TG	1		x
13.879	948.804	[M+NH4]+	TG 58:8	TG 18:0_20:4_20:4	C61H102O6	930.768		TG	0
14.895	850.788	[M+NH4]+	TG 50:1	TG 18:1_14:0_18:0	C53H100O6	832.752		TG	2			x	x
14.271	848.772	[M+NH4]+	TG 50:2	TG 18:1_14:0_18:1	C53H98O6	830.736		TG	1				x
13.843	846.756	[M+NH4]+	TG 50:3	TG 18:1_14:0_18:2	C53H96O6	828.721		TG	1				x
13.571	896.772	[M+NH4]+	TG 54:6	TG 18:1_14:0_22:5	C57H98O6	878.736		TG	0
14.76	876.804	[M+NH4]+	TG 52:2	TG 18:1_16:0_18:1	C55H102O6	858.768		TG	1			x
14.214	874.788	[M+NH4]+	TG 52:3	TG 18:1_16:0_18:2	C55H100O6	856.752		TG	1				x
16.397	906.85	[M+NH4]+	TG 54:1	TG 18:1_16:0_20:0	C57H108O6	888.815		TG	0
15.586	904.834	[M+NH4]+	TG 54:2	TG 18:1_16:0_20:1	C57H106O6	886.799		TG	1				x
14.95	902.819	[M+NH4]+	TG 54:3	TG 18:1_16:0_20:2	C57H104O6	884.783		TG	0
14.375	900.803	[M+NH4]+	TG 54:4	TG 18:1_16:0_20:3	C57H102O6	882.768		TG	1		x
14.005	924.804	[M+NH4]+	TG 56:6	TG 18:1_16:0_22:5	C59H102O6	906.768		TG	1			x
12.471	682.599	[M+NH4]+	TG 38:1	TG 18:1_16:0_4:0	C41H76O6	664.564		TG	0
13.362	792.709	[M+NH4]+	TG 46:2	TG 18:1_16:1_12:0	C49H90O6	774.674		TG	1			x
14.255	848.773	[M+NH4]+	TG 50:2	TG 18:1_16:1_16:0	C53H98O6	830.736		TG	0
14.52	862.789	[M+NH4]+	TG 51:2	TG 18:1_16:1_17:0	C54H100O6	844.752		TG	1			x
14.979	876.804	[M+NH4]+	TG 52:2	TG 18:1_16:1_18:0	C55H102O6	858.768		TG	0
14.208	874.788	[M+NH4]+	TG 52:3	TG 18:1_16:1_18:1	C55H100O6	856.752		TG	1				x
14.562	888.803	[M+NH4]+	TG 53:3	TG 18:1_16:1_19:1	C56H102O6	870.768		TG	0
12.471	708.614	[M+NH4]+	TG 40:2	TG 18:1_16:1_6:0	C43H78O6	690.58		TG	1			x
13.849	846.757	[M+NH4]+	TG 50:3	TG 18:1_16:2_16:0	C53H96O6	828.721		TG	1			x
13.441	844.741	[M+NH4]+	TG 50:4	TG 18:1_16:2_16:1	C53H94O6	826.705		TG	0
13.786	872.772	[M+NH4]+	TG 52:4	TG 18:1_16:2_18:1	C55H98O6	854.736		TG	1			x
14.043	860.771	[M+NH4]+	TG 51:3	TG 18:1_17:0_16:2	C54H98O6	842.736		TG	0
14.562	888.803	[M+NH4]+	TG 53:3	TG 18:1_17:0_18:2	C56H102O6	870.768		TG	0
14.52	862.789	[M+NH4]+	TG 51:2	TG 18:1_17:1_16:0	C54H100O6	844.752		TG	0
14.562	888.803	[M+NH4]+	TG 53:3	TG 18:1_17:1_18:1	C56H102O6	870.768		TG	0
14.79	850.788	[M+NH4]+	TG 50:1	TG 18:1_18:0_14:0	C53H100O6	832.752		TG	1		x
16.396	906.85	[M+NH4]+	TG 54:1	TG 18:1_18:0_18:0	C57H108O6	888.815		TG	1		x
15.542	904.834	[M+NH4]+	TG 54:2	TG 18:1_18:0_18:1	C57H106O6	886.799		TG	0
14.75	902.819	[M+NH4]+	TG 54:3	TG 18:1_18:0_18:2	C57H104O6	884.783		TG	0
14.348	900.804	[M+NH4]+	TG 54:4	TG 18:1_18:0_18:3	C57H102O6	882.768		TG	0
14.2571	848.771	[M+NH4]+	TG 50:2	TG 18:1_18:1_14:0	C53H98O6	830.736		TG	1				x
14.8355	876.802	[M+NH4]+	TG 52:2	TG 18:1_18:1_16:0	C55H102O6	858.768		TG	3	x		x	x
14.2929	874.786	[M+NH4]+	TG 52:3	TG 18:1_18:1_16:1	C55H100O6	856.752		TG	0
14.831	902.818	[M+NH4]+	TG 54:3	TG 18:1_18:1_18:1	C57H104O6	884.783		TG	4	x	x	x	x
14.291	900.803	[M+NH4]+	TG 54:4	TG 18:1_18:1_18:2	C57H102O6	882.768		TG	4	x	x	x	x
13.875	898.786	[M+H4N]+	TG 54:5	TG 18:1_18:1_18:3	C57H100O6	880.752		TG	3	x		x	x
13.566	896.771	[M+NH4]+	TG 54:6	TG 18:1_18:1_18:4	C57H98O6	878.736		TG	1			x
16.392	932.865	[M+NH4]+	TG 56:2	TG 18:1_18:1_20:0	C59H110O6	914.83		TG	1			x
15.4751	930.847	[M+NH4]+	TG 56:3	TG 18:1_18:1_20:1	C59H108O6	912.815		TG	2		x	x
14.888	928.833	[M+NH4]+	TG 56:4	TG 18:1_18:1_20:2	C59H106O6	910.799		TG	1			x
14.627	926.818	[M+NH4]+	TG 56:5	TG 18:1_18:1_20:3	C59H104O6	908.783		TG	1			x
14.044	924.804	[M+NH4]+	TG 56:6	TG 18:1_18:1_20:4	C59H102O6	906.768		TG	2		x	x
13.651	927.742	[M+Na]+	TG 56:7	TG 18:1_18:1_20:5	C59H100O6	904.752		TG	2	x		x
17.447	960.894	[M+NH4]+	TG 58:2	TG 18:1_18:1_22:0	C61H114O6	942.862		TG	1		x
12.471	708.614	[M+NH4]+	TG 40:2	TG 18:1_18:1_4:0	C43H78O6	690.58		TG	1			x
14.208	874.788	[M+NH4]+	TG 52:3	TG 18:1_18:2_16:0	C55H100O6	856.752		TG	1				x
14.732	902.819	[M+NH4]+	TG 54:3	TG 18:1_18:2_18:0	C57H104O6	884.783		TG	1				x
14.246	900.804	[M+NH4]+	TG 54:4	TG 18:1_18:2_18:1	C57H102O6	882.768		TG	1				x
13.848	898.787	[M+NH4]+	TG 54:5	TG 18:1_18:2_18:2	C57H100O6	880.752		TG	3	x	x	x
13.488	896.77	[M+NH4]+	TG 54:6	TG 18:1_18:2_18:3	C57H98O6	878.736		TG	4	x	x	x	x
15.484	930.85	[M+NH4]+	TG 56:3	TG 18:1_18:2_20:0	C59H108O6	912.815		TG	2		x	x
13.647	922.789	[M+NH4]+	TG 56:7	TG 18:1_18:2_20:4	C59H100O6	904.752		TG	1		x
13.918	898.788	[M+NH4]+	TG 54:5	TG 18:1_18:3_18:1	C61H100O6	880.752		TG	0
13.463	896.772	[M+NH4]+	TG 54:6	TG 18:1_18:4_18:1	C57H98O6	878.736		TG	0
16.396	906.85	[M+NH4]+	TG 54:1	TG 18:1_20:0_16:0	C57H108O6	888.815		TG	1			x
16.392	932.866	[M+NH4]+	TG 56:2	TG 18:1_20:0_18:1	C59H110O6	914.83		TG	0
15.542	904.834	[M+NH4]+	TG 54:2	TG 18:1_20:1_16:0	C57H106O6	886.799		TG	1			x
15.541	930.852	[M+NH4]+	TG 56:3	TG 18:1_20:1_18:1	C59H108O6	912.815		TG	0
14.856	928.833	[M+H4N]+	TG 56:4	TG 18:1_20:1_18:2	C59H106O6	910.799		TG	3	x	x	x
14.883	928.835	[M+NH4]+	TG 56:4	TG 18:1_20:2_18:1	C59H106O6	910.799		TG	0
14.357	900.804	[M+NH4]+	TG 54:4	TG 18:1_20:3_16:0	C57H102O6	882.768		TG	1			x
14.888	928.835	[M+NH4]+	TG 56:4	TG 18:1_20:3_18:0	C59H106O6	910.799		TG	1			x
14.349	926.82	[M+NH4]+	TG 56:5	TG 18:1_20:3_18:1	C59H104O6	908.783		TG	0
14.106	924.804	[M+NH4]+	TG 56:6	TG 18:1_20:3_18:2	C59H102O6	906.768		TG	1			x
14.046	924.803	[M+NH4]+	TG 56:6	TG 18:1_20:4_18:1	C59H102O6	906.768		TG	0
13.879	948.804	[M+NH4]+	TG 58:8	TG 18:1_20:4_20:3	C61H102O6	930.768		TG	0
13.4526	951.741	[M+Na]+	TG 58:9	TG 18:1_20:4_20:4	C61H100O6	928.752		TG	2		x		x
17.447	960.894	[M+NH4]+	TG 58:2	TG 18:1_22:0_18:1	C61H114O6	942.862		TG	0
15.484	930.85	[M+NH4]+	TG 56:3	TG 18:1_22:2_16:0	C59H108O6	912.815		TG	0
12.471	682.599	[M+NH4]+	TG 38:1	TG 18:1_4:0_16:0	C41H76O6	664.564		TG	1			x
13.371	818.723	[M+NH4]+	TG 48:3	TG 18:2_14:0_16:1	C51H92O6	800.689		TG	1				x
13.751	846.756	[M+NH4]+	TG 50:3	TG 18:2_14:0_18:1	C53H96O6	828.721		TG	1				x
13.378	844.739	[M+NH4]+	TG 50:4	TG 18:2_14:0_18:2	C53H94O6	826.705		TG	2			x	x
13.375	818.724	[M+NH4]+	TG 48:3	TG 18:2_14:1_16:0	C51H92O6	800.689		TG	1				x
13.378	844.739	[M+NH4]+	TG 50:4	TG 18:2_14:1_18:1	C53H94O6	826.705		TG	1				x
14.061	860.771	[M+NH4]+	TG 51:3	TG 18:2_15:0_18:1	C54H98O6	842.736		TG	0
14.225	848.773	[M+NH4]+	TG 50:2	TG 18:2_16:0_16:0	C53H98O6	830.736		TG	0
13.751	846.756	[M+NH4]+	TG 50:3	TG 18:2_16:0_16:1	C53H96O6	828.721		TG	1				x
13.439	844.737	[M+NH4]+	TG 50:4	TG 18:2_16:0_16:2	C53H94O6	826.705		TG	2		x	x
14.043	860.771	[M+NH4]+	TG 51:3	TG 18:2_16:0_17:1	C54H98O6	842.736		TG	0
14.311	874.788	[M+NH4]+	TG 52:3	TG 18:2_16:0_18:1	C55H100O6	856.752		TG	1		x
13.77	872.773	[M+NH4]+	TG 52:4	TG 18:2_16:0_18:2	C55H98O6	854.736		TG	0
13.53	870.757	[M+NH4]+	TG 52:5	TG 18:2_16:0_18:3	C55H96O6	852.721		TG	1				x
13.235	868.74	[M+NH4]+	TG 52:6	TG 18:2_16:0_18:4	C55H94O6	850.705		TG	0
14.95	902.819	[M+NH4]+	TG 54:3	TG 18:2_16:0_20:1	C57H104O6	884.783		TG	1		x
13.3549	818.721	[M+NH4]+	TG 48:3	TG 18:2_16:1_14:0	C51H92O6	800.689		TG	1				x
13.378	844.739	[M+NH4]+	TG 50:4	TG 18:2_16:1_16:1	C53H94O6	826.705		TG	1				x
14.043	860.771	[M+NH4]+	TG 51:3	TG 18:2_16:1_17:0	C54H98O6	842.736		TG	1				x
13.786	872.772	[M+NH4]+	TG 52:4	TG 18:2_16:1_18:1	C55H98O6	854.736		TG	3	x	x	x
13.53	870.757	[M+NH4]+	TG 52:5	TG 18:2_16:1_18:2	C55H96O6	852.721		TG	0
14.555	888.803	[M+NH4]+	TG 53:3	TG 18:2_17:0_18:1	C56H102O6	870.768		TG	3		x	x	x
14.562	888.803	[M+NH4]+	TG 53:3	TG 18:2_17:1_18:0	C56H102O6	870.768		TG	0
14.255	848.772	[M+NH4]+	TG 50:2	TG 18:2_18:0_14:0	C53H98O6	830.736		TG	1				x
14.348	900.804	[M+NH4]+	TG 54:4	TG 18:2_18:0_18:2	C57H102O6	882.768		TG	0
13.918	898.788	[M+NH4]+	TG 54:5	TG 18:2_18:0_18:3	C57H100O6	880.752		TG	0
13.849	846.757	[M+NH4]+	TG 50:3	TG 18:2_18:1_14:0	C53H96O6	828.721		TG	0
14.061	860.771	[M+NH4]+	TG 51:3	TG 18:2_18:1_15:0	C54H98O6	842.736		TG	0
13.77	872.773	[M+NH4]+	TG 52:4	TG 18:2_18:1_16:1	C55H98O6	854.736		TG	2			x	x
13.53	870.757	[M+NH4]+	TG 52:5	TG 18:2_18:1_16:2	C55H96O6	852.721		TG	1			x
13.237	868.739	[M+NH4]+	TG 52:6	TG 18:2_18:1_16:3	C55H94O6	850.705		TG	0
13.82	898.788	[M+NH4]+	TG 54:5	TG 18:2_18:1_18:2	C57H100O6	880.752		TG	1		x
13.214	894.757	[M+NH4]+	TG 54:7	TG 18:2_18:1_18:4	C57H96O6	876.721		TG	0
13.8261	872.77	[M+NH4]+	TG 52:4	TG 18:2_18:2_16:0	C55H98O6	854.736		TG	1			x
14.3057	900.802	[M+NH4]+	TG 54:4	TG 18:2_18:2_18:0	C57H102O6	882.768		TG	0
13.8653	898.786	[M+NH4]+	TG 54:5	TG 18:2_18:2_18:1	C57H100O6	880.752		TG	1				x
13.506	896.77	[M+NH4]+	TG 54:6	TG 18:2_18:2_18:2	C57H98O6	878.736		TG	1				x
13.1939	894.755	[M+NH4]+	TG 54:7	TG 18:2_18:2_18:3	C57H96O6	876.721		TG	4	x	x	x	x
13.237	868.739	[M+NH4]+	TG 52:6	TG 18:2_18:3_16:1	C55H94O6	850.705		TG	2		x	x
13.815	898.788	[M+NH4]+	TG 54:5	TG 18:2_18:3_18:0	C57H100O6	880.752		TG	0
13.46	896.773	[M+NH4]+	TG 54:6	TG 18:2_18:3_18:1	C57H98O6	878.736		TG	0
13.2003	894.753	[M+NH4]+	TG 54:7	TG 18:2_18:3_18:2	C57H96O6	876.721		TG	1				x
13.927	924.803	[M+NH4]+	TG 56:6	TG 18:2_18:3_20:1	C59H102O6	906.768		TG	0
13.185	868.741	[M+NH4]+	TG 52:6	TG 18:2_18:4_16:0	C55H94O6	850.705		TG	0
14.562	888.803	[M+NH4]+	TG 53:3	TG 18:2_19:1_16:0	C56H102O6	870.768		TG	0
14.888	928.835	[M+NH4]+	TG 56:4	TG 18:2_20:0_18:2	C59H106O6	910.799		TG	0
14.349	926.82	[M+NH4]+	TG 56:5	TG 18:2_20:1_18:2	C59H104O6	908.783		TG	1		x
14.246	900.804	[M+NH4]+	TG 54:4	TG 18:2_20:2_16:0	C57H102O6	882.768		TG	0
14.4093	926.816	[M+NH4]+	TG 58:5	TG 18:2_20:3_20:0	C61H108O6	936.815		TG	1		x
13.6629	896.771	[M+NH4]+	TG 54:6	TG 18:2_20:4_16:0	C57H98O6	878.736		TG	2		x	x
13.438	920.773	[M+NH4]+	TG 56:8	TG 18:2_20:5_18:1	C59H98O6	902.736		TG	1		x
13.438	920.773	[M+NH4]+	TG 56:8	TG 18:2_22:5_16:1	C59H98O6	902.736		TG	0
13.471	946.79	[M+NH4]+	TG 58:9	TG 18:2_22:5_18:2	C61H100O6	928.752		TG	0
13.441	844.741	[M+NH4]+	TG 50:4	TG 18:3_16:0_16:1	C53H94O6	826.705		TG	2			x	x
13.521	870.756	[M+NH4]+	TG 52:5	TG 18:3_16:0_18:2	C55H96O6	852.721		TG	0
13.556	901.726	[M+Na]+	TG 54:6	TG 18:3_16:0_20:3	C57H98O6	878.736		TG	0
13.53	870.757	[M+NH4]+	TG 52:5	TG 18:3_18:1_16:1	C55H96O6	852.721		TG	1	x
13.571	896.772	[M+NH4]+	TG 54:6	TG 18:3_18:1_18:2	C57H98O6	878.736		TG	1				x
13.191	894.757	[M+NH4]+	TG 54:7	TG 18:3_18:1_18:3	C57H96O7	876.721		TG	1				x
13.191	894.757	[M+NH4]+	TG 54:7	TG 18:3_18:2_18:2	C57H96O6	876.721		TG	1			x
13.2003	894.753	[M+NH4]+	TG 54:7	TG 18:3_18:3_18:1	C57H96O6	876.721		TG	0
13.556	896.773	[M+NH4]+	TG 54:6	TG 18:3_22:3_14:0	C57H98O6	878.736		TG	0
14.888	928.835	[M+NH4]+	TG 56:4	TG 20:2_16:0_20:2	C59H106O6	910.799		TG	0
14.888	928.835	[M+NH4]+	TG 56:4	TG 20:2_18:2_18:0	C59H106O6	910.799		TG	0
13.927	924.803	[M+NH4]+	TG 56:6	TG 20:3_16:0_20:3	C59H102O6	906.768		TG	0
13.879	948.804	[M+NH4]+	TG 58:8	TG 20:3_18:2_20:3	C61H102O6	930.768		TG	0
14.883	928.835	[M+NH4]+	TG 56:4	TG 20:3_20:1_16:0	C59H106O6	910.799		TG	0
13.575	870.758	[M+NH4]+	TG 52:5	TG 20:4_16:0_16:1	C55H96O6	852.721		TG	1				x
14.076	898.786	[M+NH4]+	TG 54:5	TG 20:4_16:0_18:1	C57H100O6	880.752		TG	4	x	x	x	x
13.687	896.772	[M+NH4]+	TG 54:6	TG 20:4_16:0_18:2	C57H98O6	878.736		TG	0
13.237	868.739	[M+NH4]+	TG 52:6	TG 20:4_16:1_16:1	C55H94O6	850.705		TG	1			x
13.394	894.757	[M+NH4]+	TG 54:7	TG 20:4_16:1_18:2	C57H96O6	876.721		TG	0
14.619	926.82	[M+NH4]+	TG 56:5	TG 20:4_18:0_18:1	C59H104O6	908.783		TG	2		x	x
14.106	924.804	[M+NH4]+	TG 56:6	TG 20:4_18:0_18:2	C59H102O6	906.768		TG	0
14.645	926.82	[M+NH4]+	TG 56:5	TG 20:4_18:1_18:0	C59H104O6	908.783		TG	2		x	x
14.106	924.804	[M+NH4]+	TG 56:6	TG 20:4_18:1_18:1	C59H102O6	906.768		TG	0
13.632	922.788	[M+NH4]+	TG 56:7	TG 20:4_18:1_18:2	C59H100O6	904.752		TG	0
13.687	896.773	[M+NH4]+	TG 54:6	TG 20:4_18:2_16:0	C57H98O6	878.736		TG	0
13.435	920.773	[M+NH4]+	TG 56:8	TG 20:4_18:2_18:2	C59H98O6	902.736		TG	1		x
13.3874	894.756	[M+NH4]+	TG 54:7	TG 20:5_18:2_16:0	C57H96O6	876.721		TG	2		x	x
14.005	924.804	[M+NH4]+	TG 56:6	TG 22:4_18:2_16:0	C59H102O6	906.768		TG	0
14.046	924.803	[M+NH4]+	TG 56:6	TG 22:5_16:0_18:1	C59H102O6	906.768		TG	0
13.521	946.79	[M+NH4]+	TG 58:9	TG 22:5_16:0_20:4	C61H100O6	928.752		TG	0
14.645	926.82	[M+NH4]+	TG 56:5	TG 22:5_18:0_16:0	C59H104O6	908.783		TG	1			x
14.084	950.817	[M+NH4]+	TG 58:7	TG 22:5_18:1_18:1	C61H104O6	938.783		TG	1		x
13.632	922.788	[M+NH4]+	TG 56:7	TG 22:5_18:2_16:0	C59H100O6	904.752		TG	0
13.4196	894.752	[M+NH4]+	TG 54:7	TG 22:6_16:1_16:0	C57H96O6	876.721		TG	2		x	x
13.438	920.773	[M+NH4]+	TG 56:8	TG 22:6_16:1_18:1	C59H98O6	902.736		TG	0
13.81	922.788	[M+NH4]+	TG 56:7	TG 22:6_18.1_16:0	C59H100O6	904.752		TG	0
13.879	948.804	[M+NH4]+	TG 58:8	TG 22:6_18:1_18:1	C61H102O6	930.768		TG	3		x	x	x
13.435	920.773	[M+NH4]+	TG 56:8	TG 22:6_18:2_16:0	C59H98O6	902.736		TG	0
13.879	948.804	[M+NH4]+	TG 58:8	TG 22:6_18:2_18:0	C61H102O6	930.768		TG	2		x	x
13.471	946.79	[M+NH4]+	TG 58:9	TG 22:6_18:2_18:1	C61H100O6	928.752		TG	2		x	x
12.471	682.599	[M+NH4]+	TG 38:1	TG 4:0_18:0_16:1	C41H76O6	664.564		TG	1			x
12.471	708.614	[M+NH4]+	TG 40:2	TG 6:0_18:2_16:0	C43H78O6	690.58		TG	1			x
6.32377	516.426	[M+NH4]+	TG 26:0	TG 8:0_8:0_10:0	C29H54O6	498.392		TG	1		x
							TOTAL	336		38	107	133	80

## Sheet: Plot RT vs mz
Name	Class	RT	m/z
Cer 15:0;2O/26:2	Cer	12.14	692.619
Cer 16:0;2O/18:1	Cer	9.02402	536.505
Cer 16:0;2O/18:2	Cer	7.6	594.511
Cer 16:0;2O/23:1	Cer	12.13	666.604
Cer 18:0;2O/16:0	Cer	10.0736	540.534
Cer 18:0;2O/18:0	Cer	11.7042	626.572
Cer 18:0;2O/18:1	Cer	11.49	624.556
Cer 18:0;2O/20:0	Cer	12.0874	654.603
Cer 18:0;2O/22:0	Cer	12.4	624.622
Cer 18:0;2O/23:0	Cer	12.5359	696.65
Cer 18:0;2O/24:0	Cer	12.7303	652.66
Cer 18:0;2O/24:1	Cer	12.3694	708.651
Cer 18:0;2O/25:0	Cer	12.89	720.65
Cer 18:0;2O/25:1	Cer	12.74	722.666
Cer 18:0;2O/26:1	Cer	12.91	736.68
Cer 18:1;2O/14:0	Cer	7.28	568.494
Cer 18:1;2O/15:0	Cer	8.17	524.502
Cer 18:1;2O/16:0	Cer	9.23247	538.52
Cer 18:1;2O/17:0	Cer	10.42	610.54
Cer 18:1;2O/18:0	Cer	11.5091	566.55
Cer 18:1;2O/19:0	Cer	11.8012	638.573
Cer 18:1;2O/20:0	Cer	11.9867	594.581
Cer 18:1;2O/21:0	Cer	12.1317	666.604
Cer 18:1;2O/22:0	Cer	12.2731	622.614
Cer 18:1;2O/23:0	Cer	12.4329	636.63
Cer 18:1;2O/24:0	Cer	12.5858	650.645
Cer 18:1;2O/24:1	Cer	12.2683	648.63
Cer 18:1;2O/24:2	Cer	12.0432	646.614
Cer 18:1;2O/25:0	Cer	12.7137	722.667
Cer 18:1;2O/25:1	Cer	12.4255	720.648
Cer 18:1;2O/26:0	Cer	12.8786	736.683
Cer 18:2;2O/16:0	Cer	7.5951	536.504
Cer 18:2;2O/18:0	Cer	9.72	564.534
Cer 18:2;2O/20:0	Cer	11.6254	650.573
Cer 18:2;2O/22:0	Cer	12.0352	620.598
Cer 18:2;2O/23:0	Cer	12.1844	634.612
Cer 18:2;2O/24:0	Cer	12.27	632.635
Cer 18:2;2O/24:1	Cer	12.0415	646.613
Cer 18:2;2O/24:2	Cer	11.7632	702.604
Cer 18:2;2O/25:0	Cer	12.4143	720.65
Cer 18:2;2O/26:1	Cer	12.567	732.661
Cer 19:0;2O/24:2	Cer	12.42	720.65
Cer 19:1;2O/17:0	Cer	11.468	624.558
HexCer 18:0;2O/22:1	HexCer	7.5147	758.579
HexCer 18:1;2O/16:0	HexCer	11.9834	842.672
HexCer 18:1;2O/22:0	HexCer	12.012	842.672
HexCer 18:1;2O/24:0	HexCer	12.2243	870.704
HexCer 18:1;2O/24:1	HexCer	11.9772	868.688
SM 18:0;2O/16:0	SM	7.84548	705.59
SM 18:0;2O/18:0	SM	10.2355	733.623
SM 18:0;2O/20:0	SM	11.7808	761.654
SM 18:0;2O/22:0	SM	12.1282	789.683
SM 18:0;2O/22:3	SM	11.47	783.638
SM 18:0;2O/24:0	SM	12.0474	839.705
SM 18:0;2O/24:1	SM	12.1	815.7
SM 18:1;2O/14:0	SM	5.93887	675.541
SM 18:1;2O/15:0	SM	6.56	689.558
SM 18:1;2O/16:0	SM	7.30475	703.576
SM 18:1;2O/17:0	SM	8.18907	717.587
SM 18:1;2O/18:0	SM	9.20853	731.607
SM 18:1;2O/19:0	SM	10.45	745.622
SM 18:1;2O/20:0	SM	11.48	759.638
SM 18:1;2O/21:0	SM	11.8186	773.654
SM 18:1;2O/22:0	SM	11.9785	787.668
SM 18:1;2O/23:0	SM	12.1394	801.685
SM 18:1;2O/24:0	SM	12.3068	815.699
SM 18:1;2O/24:1	SM	11.9765	813.684
SM 18:1;2O/24:2	SM	11.625	869.675
SM 18:1;2O/25:0	SM	12.45	829.716
SM 18:1;2O/26:1	SM	12.2777	841.723
SM 18:2;2O/16:0	SM	6.19837	701.559
SM 18:2;2O/18:0	SM	7.61	729.588
SM 18:2;2O/20:0	SM	9.72613	757.623
SM 18:2;2O/22:0	SM	11.63	785.654
SM 18:2;2O/22:1	SM	9.86	783.638
SM 18:2;2O/23:0	SM	11.8214	857.674
SM 18:2;2O/24:0	SM	11.85	813.683
SM 18:2;2O/25:0	SM	12.1472	827.699
SM 19:1;2O/22:0	SM	12.1501	801.687
SM 24:1;2O/17:1	SM	11.8821	857.675
SM 41:0;2O	SM	12.27	803.7
SM 42:4;2O	SM	10.3851	809.649
SM 44:5;2O	SM	11.942	835.669
SM 51:0;2O	SM	12.324	943.857
SPB 17:0;2O	SPB	2.13243	288.291
SPB 18:0;2O	SPB	2.11135	302.306
SPB 18:1;2O	SPB	2.41983	300.29
MG(18:1)	MG	3.73299	379.282
MG(18:2)	MG	1.60378	372.311
MG(20:1)	MG	2.33068	402.356
MG(20:2)	MG	2.37546	400.344
MG(20:3)	MG	1.76565	398.327
MG(20:4)	MG	3.07875	401.267
MG(22:3)	MG	2.56173	426.359
MG(22:3)	MG	4.16679	426.359
MG(22:6)	MG	2.9734	425.266
DG 14:0_18:1	DG	11.456	584.525
DG 16:0_16:0	DG	11.9352	586.54
DG 16:0_16:1	DG	11.498	584.525
DG 16:0_18:1	DG	11.965	612.557
DG 16:0_18:2	DG	11.674	610.541
DG 16:0_18:3	DG	11.0597	608.525
DG 16:0_20:3	DG	11.819	636.557
DG 16:0_20:4	DG	11.569	634.541
DG 16:0_22:4	DG	11.862	662.572
DG 16:0_22:5	DG	11.649	660.557
DG 16:0_22:6	DG	11.3447	658.538
DG 16:1_16:0	DG	11.5129	584.524
DG 16:1_18:1	DG	11.655	610.541
DG 16:1_18:2	DG	10.265	608.525
DG 17:0_20:4	DG	11.83	648.557
DG 18:0_18:1	DG	12.2482	640.589
DG 18:0_18:2	DG	12.01	638.573
DG 18:0_20:3	DG	12.1048	664.589
DG 18:0_20:4	DG	11.984	662.573
DG 18:0_22:4	DG	12.179	690.605
DG 18:0_22:5	DG	12.0061	688.592
DG 18:0_22:6	DG	11.914	686.574
DG 18:1_16:0	DG	11.973	612.558
DG 18:1_18:1	DG	12.021	638.573
DG 18:1_18:2	DG	11.737	636.557
DG 18:1_18:3	DG	10.915	634.541
DG 18:1_20:3	DG	11.85	662.574
DG 18:1_20:4	DG	11.641	660.554
DG 18:1_22:4	DG	11.937	688.588
DG 18:1_22:6	DG	11.488	684.557
DG 18:2_16:0	DG	11.6744	610.543
DG 18:2_18:0	DG	12.0128	638.574
DG 18:2_18:1	DG	11.7496	636.558
DG 18:2_18:2	DG	10.963	634.541
DG 18:2_18:3	DG	9.475	632.528
DG 18:2_22:6	DG	9.912	682.54
DG 20:1_20:4	DG	12.028	688.588
DG 20:4_20:4	DG	9.982	682.541
DG 22:4_18:1	DG	11.972	688.587
TG 10:0_14:0_16:0	TG	12.9635	712.645
TG 10:0_14:0_18:0	TG	13.3592	740.676
TG 10:0_16:0_16:0	TG	13.393	740.677
TG 10:0_18:0_8:0	TG	12.428	656.585
TG 10:0_8:0_8:0	TG	6.353	516.426
TG 12:0_10:0_14:0	TG	12.428	656.585
TG 12:0_12:0_12:0	TG	12.4424	656.583
TG 12:0_12:0_18:0	TG	13.393	740.677
TG 12:0_14:0_16:0	TG	13.393	740.677
TG 12:0_14:0_6:0	TG	11.864	600.52
TG 12:0_18:2_16:0	TG	13.362	792.709
TG 14:0/16:0/14:0	TG	13.7707	768.708
TG 14:0_12:0_18:0	TG	13.78	768.709
TG 14:0_12:0_18:1	TG	13.355	766.693
TG 14:0_14:0_14:0	TG	13.393	740.677
TG 14:0_14:0_16:0	TG	13.727	768.708
TG 14:0_14:0_16:1	TG	13.355	766.692
TG 14:0_14:0_18:0	TG	14.277	796.739
TG 14:0_14:0_18:1	TG	13.752	794.724
TG 14:0_14:0_18:2	TG	13.398	792.708
TG 14:0_14:1_16:0	TG	13.355	766.688
TG 14:0_14:1_18:1	TG	13.346	792.708
TG 14:0_16:0_16:0	TG	14.26	796.739
TG 14:0_16:0_16:1	TG	13.752	794.723
TG 14:0_16:0_18:1	TG	14.252	822.755
TG 14:0_16:0_18:2	TG	13.776	820.739
TG 14:0_16:0_18:3	TG	13.387	818.725
TG 14:0_16:1_14:0	TG	13.355	766.692
TG 14:0_16:1_16:1	TG	13.367	792.708
TG 14:0_16:1_18:2	TG	13.37	818.723
TG 14:0_16:2_18:1	TG	13.375	818.724
TG 14:0_18:0_12:0	TG	13.809	768.709
TG 14:0_18:1_14:0	TG	13.732	794.724
TG 14:0_18:1_16:1	TG	13.775	820.739
TG 14:0_18:1_18:3	TG	13.4199	844.737
TG 14:0_18:1_20:1	TG	14.883	876.802
TG 14:0_18:2_14:0	TG	13.398	792.708
TG 14:0_18:2_16:0	TG	13.821	820.74
TG 14:0_18:2_16:1	TG	13.401	818.726
TG 14:0_18:2_18:2	TG	13.4499	844.736
TG 14:0_18:3_16:0	TG	13.401	818.726
TG 14:0_22:5_18:0	TG	14.043	898.787
TG 14:1_16:0_16:0	TG	13.74	794.724
TG 15:0_15:0_18:0	TG	14.8677	824.773
TG 15:0_16:0_17:0	TG	14.859	824.771
TG 15:1_15:1_16:0	TG	13.372	792.708
TG 16:0/12:0/16:0	TG	13.7767	768.709
TG 16:0/16:0/14:0	TG	14.2725	796.738
TG 16:0/18:1/16:0	TG	14.8458	850.786
TG 16:0_10:0_10:0	TG	12.428	656.583
TG 16:0_10:0_18:1	TG	13.355	766.693
TG 16:0_12:0_16:1	TG	13.355	766.691
TG 16:0_12:0_18:1	TG	13.732	794.724
TG 16:0_12:0_18:2	TG	13.367	792.71
TG 16:0_14:0_14:0	TG	13.78	768.708
TG 16:0_14:0_16:0	TG	14.282	796.74
TG 16:0_14:0_18:0	TG	14.849	824.768
TG 16:0_14:0_18:1	TG	14.184	822.756
TG 16:0_14:1_14:0	TG	13.355	766.688
TG 16:0_15:0_15:0	TG	14.2841	796.738
TG 16:0_15:0_18:1	TG	14.529	836.769
TG 16:0_16:0_16:0	TG	14.857	824.77
TG 16:0_16:0_16:1	TG	14.259	822.755
TG 16:0_16:0_16:2	TG	13.777	825.695
TG 16:0_16:0_17:1	TG	14.5438	836.769
TG 16:0_16:0_18:0	TG	15.575	852.802
TG 16:0_16:0_18:1	TG	14.829	850.787
TG 16:0_16:0_18:2	TG	14.281	848.771
TG 16:0_16:0_18:3	TG	13.962	846.755
TG 16:0_16:0_20:1	TG	15.594	878.818
TG 16:0_16:0_20:3	TG	14.318	874.786
TG 16:0_16:0_20:4	TG	14.1032	872.77
TG 16:0_16:0_22:5	TG	14.053	898.786
TG 16:0_16:0_22:6	TG	13.8557	896.77
TG 16:0_16:0_4:0	TG	12.428	656.583
TG 16:0_16:1_16:0	TG	14.184	822.756
TG 16:0_16:1_16:1	TG	13.775	820.739
TG 16:0_16:1_17:1	TG	14.0168	834.755
TG 16:0_16:1_18:0	TG	14.895	850.788
TG 16:0_16:1_18:1	TG	14.281	848.773
TG 16:0_16:1_18:2	TG	13.791	846.755
TG 16:0_16:1_20:3	TG	13.873	872.773
TG 16:0_16:1_20:4	TG	13.5572	870.756
TG 16:0_17:0_13:0	TG	14.285	796.739
TG 16:0_17:0_16:1	TG	14.549	836.771
TG 16:0_17:0_17:0	TG	15.581	852.802
TG 16:0_17:1_16:0	TG	14.529	836.769
TG 16:0_18:0_16:0	TG	15.581	852.803
TG 16:0_18:0_16:1	TG	14.888	850.788
TG 16:0_18:0_18:1	TG	15.539	878.818
TG 16:0_18:0_18:2	TG	14.845	876.802
TG 16:0_18:1_12:0	TG	13.748	794.724
TG 16:0_18:1_14:0	TG	14.29	822.756
TG 16:0_18:1_14:1	TG	13.71	820.74
TG 16:0_18:1_16:1	TG	14.225	848.773
TG 16:0_18:1_18:0	TG	15.52	878.819
TG 16:0_18:1_18:1	TG	14.826	876.803
TG 16:0_18:1_18:2	TG	14.279	874.787
TG 16:0_18:1_18:3	TG	13.8191	872.771
TG 16:0_18:1_20:5	TG	13.687	896.773
TG 16:0_18:1_22:5	TG	14.046	924.801
TG 16:0_18:1_22:6	TG	13.842	922.787
TG 16:0_18:2_14:0	TG	13.71	820.74
TG 16:0_18:2_16:0	TG	14.271	848.772
TG 16:0_18:2_17:0	TG	14.564	862.788
TG 16:0_18:2_18:0	TG	14.867	876.804
TG 16:0_18:2_18:1	TG	14.431	874.788
TG 16:0_18:2_18:2	TG	13.83	872.771
TG 16:0_18:2_18:3	TG	13.482	870.755
TG 16:0_18:2_22:4	TG	14.053	924.803
TG 16:0_18:2_22:5	TG	13.6449	922.787
TG 16:0_18:2_22:6	TG	13.459	920.771
TG 16:0_18:3_16:0	TG	13.843	846.756
TG 16:0_18:3_18:0	TG	14.431	874.788
TG 16:0_18:3_18:1	TG	13.873	872.773
TG 16:0_18:4_18:1	TG	13.53	870.757
TG 16:0_20:1_20:3	TG	14.888	928.835
TG 16:0_20:2_16:1	TG	14.237	874.788
TG 16:0_20:2_20:2	TG	14.883	928.835
TG 16:0_20:3_16:0	TG	14.318	874.786
TG 16:0_20:3_16:1	TG	13.786	872.772
TG 16:0_20:3_20:3	TG	13.9103	924.8
TG 16:0_20:3_22:6	TG	13.485	946.786
TG 16:0_20:4_22:5	TG	13.471	946.79
TG 16:0_22:2_18:2	TG	14.888	928.835
TG 16:0_22:5_18:1	TG	14.053	924.803
TG 16:0_4:0_16:0	TG	12.428	656.583
TG 16:0_4:0_18:1	TG	12.471	682.599
TG 16:0_8:0_12:0	TG	12.428	656.585
TG 16:1_16:0_14:0	TG	13.748	794.724
TG 16:1_16:0_16:1	TG	13.71	820.74
TG 16:1_16:0_18:2	TG	13.737	846.756
TG 16:1_16:0_18:3	TG	13.439	844.737
TG 16:1_16:1_16:1	TG	13.3841	818.723
TG 16:1_16:1_18:1	TG	13.7983	846.755
TG 16:1_16:1_20:3	TG	13.5027	870.755
TG 16:1_16:1_22:5	TG	13.42	894.755
TG 16:1_16:2_16:0	TG	13.375	818.724
TG 16:1_16:2_18:1	TG	13.378	844.739
TG 16:1_18:0_14:0	TG	14.184	822.756
TG 16:1_18:1_14:0	TG	13.71	820.74
TG 16:1_18:1_14:1	TG	13.375	818.724
TG 16:1_18:1_16:1	TG	13.751	846.756
TG 16:1_18:1_17:1	TG	14.061	860.771
TG 16:1_18:1_18:2	TG	13.836	872.77
TG 16:1_18:1_18:3	TG	13.5162	875.711
TG 16:1_18:1_22:4	TG	14.053	924.803
TG 16:1_18:2_14:0	TG	13.375	818.724
TG 16:1_18:2_18:2	TG	13.4972	870.754
TG 16:1_18:3_18:2	TG	13.2118	868.737
TG 16:1_18:4_18:1	TG	13.237	868.739
TG 16:1_22:5_16:1	TG	13.42	894.755
TG 16:1_8:0_16:1	TG	12.471	708.614
TG 17:0/14:0/17:0	TG	14.856	824.769
TG 17:1_16:1_18:1	TG	14.043	860.771
TG 17:1_17:1_17:1	TG	14.0455	860.768
TG 17:1_18:0_18:2	TG	14.555	888.803
TG 17:1_18:1_16:0	TG	14.564	862.788
TG 17:1_18:1_18:1	TG	14.555	888.803
TG 18:0_12:0_18:0	TG	14.856	824.771
TG 18:0_16:1_10:0	TG	13.403	766.693
TG 18:0_16:1_18:2	TG	14.431	874.788
TG 18:0_18:0_18:1	TG	16.394	906.85
TG 18:0_18:0_18:2	TG	15.586	904.833
TG 18:0_18:1_16:0	TG	15.656	878.82
TG 18:0_18:1_18:0	TG	16.446	906.851
TG 18:0_18:1_18:1	TG	15.524	904.833
TG 18:0_18:2_18:0	TG	15.551	904.835
TG 18:0_20:2_18:3	TG	14.3861	926.818
TG 18:0_20:4_20:4	TG	13.879	948.804
TG 18:1/18:1/14:0	TG	14.2571	848.771
TG 18:1/18:1/16:0	TG	14.8355	876.802
TG 18:1/18:1/16:1	TG	14.2929	874.786
TG 18:1_14:0_18:0	TG	14.895	850.788
TG 18:1_14:0_18:1	TG	14.271	848.772
TG 18:1_14:0_18:2	TG	13.843	846.756
TG 18:1_14:0_22:5	TG	13.571	896.772
TG 18:1_16:0_18:1	TG	14.76	876.804
TG 18:1_16:0_18:2	TG	14.214	874.788
TG 18:1_16:0_20:0	TG	16.397	906.85
TG 18:1_16:0_20:1	TG	15.586	904.834
TG 18:1_16:0_20:2	TG	14.95	902.819
TG 18:1_16:0_20:3	TG	14.375	900.803
TG 18:1_16:0_22:5	TG	14.005	924.804
TG 18:1_16:0_4:0	TG	12.471	682.599
TG 18:1_16:1_12:0	TG	13.362	792.709
TG 18:1_16:1_16:0	TG	14.255	848.773
TG 18:1_16:1_17:0	TG	14.52	862.789
TG 18:1_16:1_18:0	TG	14.979	876.804
TG 18:1_16:1_18:1	TG	14.208	874.788
TG 18:1_16:1_19:1	TG	14.562	888.803
TG 18:1_16:1_6:0	TG	12.471	708.614
TG 18:1_16:2_16:0	TG	13.849	846.757
TG 18:1_16:2_16:1	TG	13.441	844.741
TG 18:1_16:2_18:1	TG	13.786	872.772
TG 18:1_17:0_16:2	TG	14.043	860.771
TG 18:1_17:0_18:2	TG	14.562	888.803
TG 18:1_17:1_16:0	TG	14.52	862.789
TG 18:1_17:1_18:1	TG	14.562	888.803
TG 18:1_18:0_14:0	TG	14.79	850.788
TG 18:1_18:0_18:0	TG	16.396	906.85
TG 18:1_18:0_18:1	TG	15.542	904.834
TG 18:1_18:0_18:2	TG	14.75	902.819
TG 18:1_18:0_18:3	TG	14.348	900.804
TG 18:1_18:1_18:1	TG	14.831	902.818
TG 18:1_18:1_18:2	TG	14.291	900.803
TG 18:1_18:1_18:3	TG	13.875	898.786
TG 18:1_18:1_18:4	TG	13.566	896.771
TG 18:1_18:1_20:0	TG	16.392	932.865
TG 18:1_18:1_20:1	TG	15.4751	930.847
TG 18:1_18:1_20:2	TG	14.888	928.833
TG 18:1_18:1_20:3	TG	14.627	926.818
TG 18:1_18:1_20:4	TG	14.044	924.804
TG 18:1_18:1_20:5	TG	13.651	927.742
TG 18:1_18:1_22:0	TG	17.447	960.894
TG 18:1_18:1_4:0	TG	12.471	708.614
TG 18:1_18:2_16:0	TG	14.208	874.788
TG 18:1_18:2_18:0	TG	14.732	902.819
TG 18:1_18:2_18:1	TG	14.246	900.804
TG 18:1_18:2_18:2	TG	13.848	898.787
TG 18:1_18:2_18:3	TG	13.488	896.77
TG 18:1_18:2_20:0	TG	15.484	930.85
TG 18:1_18:2_20:4	TG	13.647	922.789
TG 18:1_18:3_18:1	TG	13.918	898.788
TG 18:1_18:4_18:1	TG	13.463	896.772
TG 18:1_20:0_16:0	TG	16.396	906.85
TG 18:1_20:0_18:1	TG	16.392	932.866
TG 18:1_20:1_16:0	TG	15.542	904.834
TG 18:1_20:1_18:1	TG	15.541	930.852
TG 18:1_20:1_18:2	TG	14.856	928.833
TG 18:1_20:2_18:1	TG	14.883	928.835
TG 18:1_20:3_16:0	TG	14.357	900.804
TG 18:1_20:3_18:0	TG	14.888	928.835
TG 18:1_20:3_18:1	TG	14.349	926.82
TG 18:1_20:3_18:2	TG	14.106	924.804
TG 18:1_20:4_18:1	TG	14.046	924.803
TG 18:1_20:4_20:3	TG	13.879	948.804
TG 18:1_20:4_20:4	TG	13.4526	951.741
TG 18:1_22:0_18:1	TG	17.447	960.894
TG 18:1_22:2_16:0	TG	15.484	930.85
TG 18:1_4:0_16:0	TG	12.471	682.599
TG 18:2/16:1/14:0	TG	13.3549	818.721
TG 18:2/18:2/16:0	TG	13.8261	872.77
TG 18:2/18:2/18:0	TG	14.3057	900.802
TG 18:2/18:2/18:1	TG	13.8653	898.786
TG 18:2/18:3/18:2	TG	13.2003	894.753
TG 18:2_14:0_16:1	TG	13.371	818.723
TG 18:2_14:0_18:1	TG	13.751	846.756
TG 18:2_14:0_18:2	TG	13.378	844.739
TG 18:2_14:1_16:0	TG	13.375	818.724
TG 18:2_14:1_18:1	TG	13.378	844.739
TG 18:2_15:0_18:1	TG	14.061	860.771
TG 18:2_16:0_16:0	TG	14.225	848.773
TG 18:2_16:0_16:1	TG	13.751	846.756
TG 18:2_16:0_16:2	TG	13.439	844.737
TG 18:2_16:0_17:1	TG	14.043	860.771
TG 18:2_16:0_18:1	TG	14.311	874.788
TG 18:2_16:0_18:2	TG	13.77	872.773
TG 18:2_16:0_18:3	TG	13.53	870.757
TG 18:2_16:0_18:4	TG	13.235	868.74
TG 18:2_16:0_20:1	TG	14.95	902.819
TG 18:2_16:1_16:1	TG	13.378	844.739
TG 18:2_16:1_17:0	TG	14.043	860.771
TG 18:2_16:1_18:1	TG	13.786	872.772
TG 18:2_16:1_18:2	TG	13.53	870.757
TG 18:2_17:0_18:1	TG	14.555	888.803
TG 18:2_17:1_18:0	TG	14.562	888.803
TG 18:2_18:0_14:0	TG	14.255	848.772
TG 18:2_18:0_18:2	TG	14.348	900.804
TG 18:2_18:0_18:3	TG	13.918	898.788
TG 18:2_18:1_14:0	TG	13.849	846.757
TG 18:2_18:1_15:0	TG	14.061	860.771
TG 18:2_18:1_16:1	TG	13.77	872.773
TG 18:2_18:1_16:2	TG	13.53	870.757
TG 18:2_18:1_16:3	TG	13.237	868.739
TG 18:2_18:1_18:2	TG	13.82	898.788
TG 18:2_18:1_18:4	TG	13.214	894.757
TG 18:2_18:2_18:2	TG	13.506	896.77
TG 18:2_18:2_18:3	TG	13.1939	894.755
TG 18:2_18:3_16:1	TG	13.237	868.739
TG 18:2_18:3_18:0	TG	13.815	898.788
TG 18:2_18:3_18:1	TG	13.46	896.773
TG 18:2_18:3_20:1	TG	13.927	924.803
TG 18:2_18:4_16:0	TG	13.185	868.741
TG 18:2_19:1_16:0	TG	14.562	888.803
TG 18:2_20:0_18:2	TG	14.888	928.835
TG 18:2_20:1_18:2	TG	14.349	926.82
TG 18:2_20:2_16:0	TG	14.246	900.804
TG 18:2_20:3_20:0	TG	14.4093	926.816
TG 18:2_20:4_16:0	TG	13.6629	896.771
TG 18:2_20:5_18:1	TG	13.438	920.773
TG 18:2_22:5_16:1	TG	13.438	920.773
TG 18:2_22:5_18:2	TG	13.471	946.79
TG 18:3/18:3/18:1	TG	13.2003	894.753
TG 18:3_16:0_16:1	TG	13.441	844.741
TG 18:3_16:0_18:2	TG	13.521	870.756
TG 18:3_16:0_20:3	TG	13.556	901.726
TG 18:3_18:1_16:1	TG	13.53	870.757
TG 18:3_18:1_18:2	TG	13.571	896.772
TG 18:3_18:1_18:3	TG	13.191	894.757
TG 18:3_18:2_18:2	TG	13.191	894.757
TG 18:3_22:3_14:0	TG	13.556	896.773
TG 20:2_16:0_20:2	TG	14.888	928.835
TG 20:2_18:2_18:0	TG	14.888	928.835
TG 20:3_16:0_20:3	TG	13.927	924.803
TG 20:3_18:2_20:3	TG	13.879	948.804
TG 20:3_20:1_16:0	TG	14.883	928.835
TG 20:4_16:0_16:1	TG	13.575	870.758
TG 20:4_16:0_18:1	TG	14.076	898.786
TG 20:4_16:0_18:2	TG	13.687	896.772
TG 20:4_16:1_16:1	TG	13.237	868.739
TG 20:4_16:1_18:2	TG	13.394	894.757
TG 20:4_18:0_18:1	TG	14.619	926.82
TG 20:4_18:0_18:2	TG	14.106	924.804
TG 20:4_18:1_18:0	TG	14.645	926.82
TG 20:4_18:1_18:1	TG	14.106	924.804
TG 20:4_18:1_18:2	TG	13.632	922.788
TG 20:4_18:2_16:0	TG	13.687	896.773
TG 20:4_18:2_18:2	TG	13.435	920.773
TG 20:5_18:2_16:0	TG	13.3874	894.756
TG 22:4_18:2_16:0	TG	14.005	924.804
TG 22:5_16:0_18:1	TG	14.046	924.803
TG 22:5_16:0_20:4	TG	13.521	946.79
TG 22:5_18:0_16:0	TG	14.645	926.82
TG 22:5_18:1_18:1	TG	14.084	950.817
TG 22:5_18:2_16:0	TG	13.632	922.788
TG 22:6_16:1_16:0	TG	13.4196	894.752
TG 22:6_16:1_18:1	TG	13.438	920.773
TG 22:6_18.1_16:0	TG	13.81	922.788
TG 22:6_18:1_18:1	TG	13.879	948.804
TG 22:6_18:2_16:0	TG	13.435	920.773
TG 22:6_18:2_18:0	TG	13.879	948.804
TG 22:6_18:2_18:1	TG	13.471	946.79
TG 4:0_18:0_16:1	TG	12.471	682.599
TG 6:0_18:2_16:0	TG	12.471	708.614
TG 8:0_8:0_10:0	TG	6.32377	516.426
LPC 0:0/14:0	LPC	1.52	468.308
LPC 14:0/0:0	LPC	1.771	468.308
LPC 0:0/15:0	LPC	1.961	482.324
LPC 15:0/0:0	LPC	2.178	482.324
LPC 0:0/16:0	LPC	2.399	496.341
LPC 16:0/0:0	LPC	2.60035	496.341
LPC 0:0/16:1	LPC	1.791	494.324
LPC 16:1/0:0	LPC	1.953	552.331
LPC 17:0/0:0	LPC	3.033	510.356
LPC 0:0/18:0	LPC	3.269	524.371
LPC 18:0/0:0	LPC	3.452	524.372
LPC 0:0/18:1	LPC	2.583	522.356
LPC 18:1/0:0	LPC	2.776	522.356
LPC 0:0/18:2	LPC	2.037	520.34
LPC 18:2/0:0	LPC	2.203	520.339
LPC 18:3/0:0	LPC	2.595	518.322
LPC 19:0/0:0	LPC	3.866	538.387
LPC 20:0/0:0	LPC	4.24235	552.403
LPC 20:1/0:0	LPC	3.55368	550.387
LPC 0:0/20:2	LPC	2.8	548.37
LPC 20:2/0:0	LPC	2.997	548.37
LPC 0:0/20:3	LPC	2.322	546.356
LPC 20:3/0:0	LPC	2.502	546.356
LPC 0:0/20:4	LPC	1.999	544.34
LPC 20:4/0:0	LPC	2.146	544.341
LPC 0:0/20:5	LPC	1.723	542.325
LPC 20:5/0:0	LPC	2.2	542.325
LPC 0:0/22:4	LPC	2.667	572.372
LPC 22:4/0:0	LPC	2.817	572.372
LPC 22:5/0:0	LPC	2.328	570.356
LPC 0:0/22:5	LPC	2.339	570.356
LPC 0:0/22:6	LPC	1.94297	568.341
LPC 22:6/0:0	LPC	2.075	568.34
LPC 0:0/24:0	LPC	3.005	650.439
LPC 24:0/0:0	LPC	5.95	608.465
LPE 16:0/0:0	LPE	2.704	454.293
LPE 18:0/0:0	LPE	3.555	482.325
LPE 18:1	LPE	2.86123	480.311
LPE 0:0/20:4	LPE	2.099	502.293
LPE 20:4/0:0	LPE	2.242	502.292
LPE 0:0/22:4	LPE	2.755	530.325
LPE 22:4/0:0	LPE	2.9	530.325
LPE 0:0/22:5	LPE	2.274	528.31
LPE 22:5/0:0	LPE	2.45	528.31
LPE 0:0/22:6	LPE	2.033	526.293
LPE 22:6/0:0	LPE	2.168	524.279
LPE O-16:1; P-16:0	LPE	3.08487	436.284
LPE O-18:1: P-18:0	LPE	3.92508	466.331
LPG 16:0/0:0	LPG	2.146	483.273
LPI 18:0/0:0	LPI	2.837	599.32
LPS 18:0	LPS	2.892	524.299
PC 28:0	PC	6.025	678.507
PC 29:0	PC	6.635	692.524
PC 14:0_16:0	PC	7.34258	764.547
PC 16:0_14:0	PC	7.359	706.539
PC 30:1	PC	6.256	704.523
PC 15:0_16:0	PC	8.263	778.56
PC 16:0_15:0	PC	8.12	778.56
PC 16:0_16:0	PC	9.303	734.57
PC 16:0_16:1	PC	7.682	732.554
PC 16:1_16:0	PC	7.67365	732.557
PC 18:2/14:0	PC	6.538	730.538
PC 32:3	PC	6.319	728.523
PC 33:0	PC	10.027	748.585
PC 33:0	PC	10.605	748.585
PC 33:1	PC	8.534	746.569
PC 15:0_18:2	PC	10.743	744.557
PC 33:4	PC	8.12134	762.507
PC 16:0/18:0	PC	11.5134	762.6
PC 18:0_16:0	PC	11.525	762.601
PC 16:0_18:1	PC	9.25	760.586
PC 18:1_16:0	PC	9.616	760.586
PC 16:0_18:2	PC	8.078	758.57
PC 18:2_16:0	PC	7.849	758.57
PC 34:3	PC	6.76	756.554
PC 34:3	PC	7.269	756.554
PC 34:4	PC	6.385	754.538
PC 35:0	PC	11.813	776.615
PC 35:1	PC	10.977	774.599
PC 35:2	PC	9.139	772.584
PC 35:5	PC	7.768	766.539
PC 13:0_22:6	PC	7.794	764.523
PC 20:0_16:0	PC	12.003	790.635
PC 36:0	PC	11.58	790.635
PC 18:0_18:1	PC	11.603	788.617
PC 18:0_18:2	PC	10.377	786.601
PC 16:0_20:2	PC	9.952	786.601
PC 18:1/18:1	PC	9.97177	786.6
PC 18:2/18:0	PC	10.3828	786.601
PC 18:1_18:2	PC	8.316	784.586
PC 18:2_18:1	PC	8.682	784.586
PC 36:3	PC	7.769	784.586
PC 16:0_20:4	PC	7.884	782.57
PC 18:2_18:2	PC	7.111	782.569
PC 16:0_20:5	PC	6.914	780.554
PC 36:5	PC	6.589	780.554
PC 36:6	PC	6.173	778.539
PC 37:4	PC	8.887	796.583
PC 19:2_18:3	PC	7.352	794.568
PC 37:6	PC	9.88894	814.538
PC 37:7	PC	7.995	790.54
PC 37:7	PC	11.692	790.538
PC 22:0_16:0	PC	12.3482	818.661
PC 38:1	PC	12.017	816.649
PC 18:0_20:2	PC	11.708	814.633
PC 20:0_18:2	PC	11.708	814.633
PC 20:1_18:1	PC	11.708	814.633
PC 38:3	PC	9.384	812.617
PC 38:3	PC	11.169	812.617
PC 18:0_20:4	PC	10.069	810.601
PC 38:4	PC	8.773	810.6
PC 16:0_22:4	PC	9.371	810.602
PC 16:0_22:5	PC	8.06	808.586
PC 18:0_20:5	PC	8.668	808.585
PC 18:1_20:4	PC	8.06	808.586
PC 20:4_18:1	PC	8.06	808.586
PC 16:0_22:6	PC	7.542	806.57
PC 22:6_16:0	PC	7.373	806.57
PC 38:6	PC	6.924	806.57
PC 38:7	PC	6.38465	804.554
PC 39:0	PC	11.9864	832.679
PC 39:4	PC	11.299	824.617
PC 39:6	PC	8.463	820.589
PC 40:0	PC	12.1059	868.675
PC 40:0	PC	12.668	846.697
PC 40:1	PC	12.338	844.68
PC 40:2	PC	12.058	842.665
PC 40:3	PC	11.795	840.649
PC 40:4	PC	11.517	838.632
PC 40:5	PC	10.266	836.616
PC 40:6	PC	8.314	834.602
PC 40:6	PC	9.538	834.601
PC 40:7	PC	7.063	832.585
PC 18:1/22:6	PC	7.742	832.585
PC 40:7	PC	9.361	832.582
PC 40:8	PC	6.674	830.569
PC 42:1	PC	12.669	872.712
PC 42:2	PC	12.385	870.696
PC 42:3	PC	12.106	868.68
PC 42:4	PC	11.919	866.664
PC 42:5	PC	11.695	864.645
PC 42:10	PC	6.447	854.571
PC 22:6_22:6	PC	6.215	878.569
PC O-30:0	PC	8.53638	692.557
PC O-30:1	PC	8.29335	690.545
PC O-32:0	PC	10.961	720.591
PC O-32:1	PC	10.6347	718.575
PC O-34:0	PC	11.9012	748.623
PC O-18:1_16:0	PC	11.1797	804.612
PC O-34:2	PC	9.3911	744.589
PC O-36:1	PC	11.9201	774.64
PC O-36:2	PC	11.4112	772.622
PC O-36:3	PC	9.63223	770.602
PC O-36:4	PC	9.16215	768.591
PC O-16:1/20:4	PC	8.81398	766.575
PC O-37:6	PC	11.2146	778.571
PC O-38:4	PC	11.0272	796.621
PC O-38:6	PC	8.70952	792.591
PC O-38:7	PC	8.33142	790.575
PC O-40:4	PC	11.8047	824.654
PC O-40:7	PC	8.91065	818.604
PC O-40:8	PC	9.38453	816.587
PE 32:0	PE	9.647	692.523
PE 16:0_16:1	PE	7.908	690.508
PE 16:0_18:1	PE	9.996	718.538
PE 16:0_18:2	PE	8.376	716.524
PE 18:0_18:1	PE	11.69	746.57
PE 23:0_13:1	PE	11.688	746.57
PE 18:0_18:2	PE	10.704	744.556
PE 18:1_18:1	PE	10.291	744.554
PE 18:1_18:2	PE	8.634	742.538
PE 18:2_18:1	PE	8.604	742.538
PE 16:0_20:4	PE	8.005	738.508
PE 18:2_18:2	PE	8.2	738.507
PE 36:4	PE	10.0063	740.52
PE 16:0_20:5	PE	7.114	738.507
PE 18:0_20:3	PE	11.359	770.572
PE 18:0_20:4	PE	10.417	768.554
PE 16:0_22:5	PE	8.236	766.538
PE 18:1_20:4	PE	8.377	766.538
PE 38:5	PE	10.7383	766.537
PE 16:0_22:6	PE	7.797	764.523
PE 22:6_16:0	PE	7.603	764.523
PE 38:6	PE	7.12732	764.523
PE 38:8	PE	7.09857	760.49
PE 40:3	PE	11.615	798.591
PE 18:0_22:4	PE	11.618	796.586
PE 18:0_22:5	PE	10.666	794.572
PE 18:0_22:6	PE	9.906	792.555
PE 22:6_18:0	PE	9.835	790.54
PE 40:6	PE	10.4042	792.548
PE 18:1_22:6	PE	7.9	788.525
PE 22:6_18:1	PE	8.08	788.525
PE 40:7	PE	10.424	790.538
PE 40:8	PE	6.882	788.523
PE 40:9	PE	7.794	786.505
PE 42:7	PE	11.622	818.569
PE 42:8	PE	9.923	816.552
PE 42:9	PE	10.7133	816.552
PE 19:1_24:0	PE	9.895	814.537
PE 20:4_20:3;O	PE	12	842.664
PE O-16:0	PE	2.6961	454.293
PE O-18:0	PE	3.56751	482.325
PE O-16:1_16:0| PE P-16:0_16:0	PE	11.1013	676.526
PE O-16:1_16:1| PE P-16:0_16:1	PE	8.95603	674.51
PE 18:1_O-16:1| PE 18:1_P-16:0	PE	11.2951	702.543
PE O-16:1_18:1| PE P-16:0_18:1	PE	11.2951	702.543
PE O-16:1_18:2| PE P-16:0_18:2	PE	9.50737	700.527
PE O-16:1_20:1| PE P-16:0_20:1	PE	11.8984	730.577
PE O-18:1_18:1| PE P-18:0_18:1	PE	11.8984	730.577
PE O-18:1_18:2| PE P-18:0_18:2	PE	11.5666	728.559
PE O-18:2_18:1| PE P-18:1_18:1	PE	11.4435	728.561
PE O-18:2_18:2| PE P-18:1_18:2	PE	9.5513	726.541
PE O-16:1_20:4|PE P-16:0_20:4	PE	9.0677	722.514
PE O-16:1_20:5 | PE P-16:0_20:5	PE	7.82597	720.498
PE O-20:2_18:1| PE P-20:1_18:1	PE	11.9147	756.59
PE O-18:0_20:4	PE	11.425	750.55
PE O-18:1_20:3|PE P-18:0_20:3	PE	11.605	752.559
PE O-16:1_22:4| PE P-16:0_22:4	PE	11.0917	752.559
PE O-18:1_20:4| PE P-18:0_20:4	PE	11.3923	750.545
PE O-16:1_22:5| PE P-16:0_22:5	PE	9.38892	750.544
PE O-18:2_20:4| PE P-18:1_20:4	PE	9.4484	750.544
PE O-18:2_20:5| PE P-18:1_20:5	PE	7.98467	748.531
PE O-18:3_20:4| PE P-18:2_20:4	PE	7.96192	748.53
PE O-18:0_22:4	PE	11.9104	782.604
PE O-18:1_22:3| PE P-18:0_22:3	PE	11.9105	782.604
PE O-16:1_24:4|PE P-16:0_24:4	PE	11.8165	778.579
PE O-18:1_22:4| PE P-18:0_22:4	PE	11.8204	778.579
PE O-20:1_20:4|PE P-20:0_20:4	PE	11.912	778.575
PE O-18:0_22:6	PE	11.5072	776.56
PE O-18:1_22:5| PE P-18:0_22:5	PE	11.468	776.56
PE O-18:2_22:5| PE P-18:1_22:5	PE	9.71467	776.561
PE O-18:2_22:6| PE P-18:1_22:6	PE	8.83053	772.529
PE O-18:4_22:4| PE P-18:3_22:4	PE	11.1101	774.541
PE O-20:1_22:5| PE P-20:0_22:5	PE	11.9247	806.602
PE O-20:1_22:6|PE P-20:0_22:6	PE	11.8184	802.575
PG 14:0_16:0	PG	5.972	712.512
PG 16:0_16:0	PG	7.198	740.544
PG 16:0_16:1	PG	6.158	738.529
PG 16:0_18:1	PG	7.234	747.519
PG 16:0_18:2	PG	6.445	764.544
PG 18:1_18:1	PG	7.491	773.534
PG 18:0_18:2	PG	7.662	773.534
PG 18:1_18:2	PG	6.518	771.518
PG 16:0_20:4	PG	6.317	788.544
PG 16:0_20:5	PG	5.691	786.53
PG 18:0_20:4	PG	7.64	816.578
PG 18:1_20:4	PG	6.439	814.559
PG 16:0_22:5	PG	6.445	814.559
PG 20:0_18:5	PG	6.449	814.56
PG 22:5_16:0	PG	6.34035	795.518
PG 16:0_22:6	PG	6.116	812.544
PG 18:1_22:6	PG	5.604	819.518
PG 18:2_22:6	PG	5.033	817.502
PG 20:4_20:4	PG	5.12187	817.502
PG 22:6_18:2	PG	5.056	817.502
PG 20:4_22:6	PG	5.022	841.502
PG 22:6_22:6	PG	4.846	865.502
PI 32:0	PI	6.95738	828.552
PI 34:1	PI	7.03885	854.576
PI 16:0_18:2	PI	6.116	833.518
PI 16:1_18:2	PI	8.57415	831.491
PI 34:3	PI	9.2816	850.528
PI 18:0_18:2	PI	7.402	861.549
PI 36:3	PI	6.22428	878.567
PI 16:0_20:4	PI	5.997	857.519
PI 38:3	PI	7.31597	906.596
PI 18:0_20:4	PI	7.156	885.551
PI 16:0_22:5	PI	6.117	883.534
PI 22:5_16:0	PI	6.117	883.543
PI 18:1_20:4	PI	6.126	883.534
PI 20:4_18:1	PI	6.117	883.543
PI 16:0_22:6	PI	5.828	881.518
PI 18:0_22:5	PI	7.41	911.564
PI 18:0_22:6	PI	6.965	909.55
PI 20:0_22:6	PI	8.534	938.588
PS 16:0_18:1	PS	7.576	760.513
PS 16:1_18:0	PS	7.61	760.513
PS 18:0_18:1	PS	9.459	790.561
PS 36:1	PS	8.38258	812.548
PS 18:0_18:2	PS	7.982	788.543
PS 18:1_18:1	PS	7.844	786.529
PS 16:0_20:4	PS	8.076	820.528
PS 38:2	PS	9.36957	816.587
PS 18:0_20:3	PS	8.606	814.561
PS 18:2_20:1	PS	8.309	812.544
PS 18:0_20:4	PS	7.703	812.543
PS 20:4_18:0	PS	7.803	812.543
PS 38:6	PS	6.232	808.515
PS 21:2_18:1	PS	11.631	826.558
PS 40:2	PS	11.5296	866.589
PS 18:0_22:4	PS	8.998	838.56
PS 40:4	PS	8.12592	862.554
PS 18:0_22:5	PS	7.991	838.558
PS 18:0_22:6	PS	7.632	836.542
PS 22:6_18:0	PS	7.426	834.529
PS 40:6	PS	8.546	836.542
PS 20:3_20:4	PS	7.591	832.511
PS 22:6_18:1	PS	7.556	832.517
PS 22:7_18:0	PS	7.502	832.518
PS 21:2_20:4	PS	10.217	848.542
PS 42:6	PS	9.62397	864.57
PS 20:3_22:6	PS	7.357	856.511
PS 42:9	PS	9.442	856.511
BMP 16:0_16:0	BMP	7.16603	740.543
BMP 16:0_20:4	BMP	6.302	788.544
BMP 18:1_22:6	BMP	5.6	838.559
BMP 18:2_18:2	BMP	7.94903	788.547
BMP 18:2_22:6	BMP	5.069	836.545
BMP 20:4_22:6	BMP	4.999	860.544
BMP 22:6_22:6	BMP	4.871	884.543
CL 16:0_16:0_18:0_18:1	CL	11.3249	702.496
CL 16:0_18:0_22:4_22:6	CL	7.66797	763.512
FA 13:0	FA	1.93887	213.187
FA 14:0	FA	2.34698	227.203
FA 15:0	FA	2.43703	241.218
FA 16:0	FA	3.28927	511.474
FA 16:1	FA	2.576	253.218
FA 17:0	FA	3.719	269.249
FA 17:1	FA	3.02	267.233
FA 18:0	FA	4.17195	567.536
FA 18:1	FA	3.459	281.25
FA 18:1	FA	1.3762	281.249
FA 18:1	FA	4.0568	281.248
FA 18:1	FA	3.48245	281.249
FA 18:2	FA	2.86	279.234
FA 18:3	FA	2.365	277.217
FA 19:0	FA	4.547	297.28
FA 20:0	FA	4.965	311.296
FA 20:1	FA	4.266	309.28
FA 20:2	FA	3.691	307.264
FA 20:3	FA	3.176	305.249
FA 20:4	FA	2.762	303.234
FA 20:5	FA	2.25418	301.218
FA 21:0	FA	4.49	325.311
FA 22:0	FA	6.026	339.327
FA 22:1	FA	5.049	337.312
FA 22:4	FA	3.491	331.265
FA 22:5	FA	2.985	329.249
FA 22:6	FA	2.58455	327.234
FA 24:0	FA	5.52988	367.358
FA 24:1	FA	6.10493	365.342
FA 25:0	FA	12.1555	381.374
FA 26:0	FA	9.71717	395.39
FA 26:0	FA	12.2132	395.391
FA 28:0	FA	11.7608	423.42
FA 28:7	FA	5.39243	409.311
FA 29:0	FA	12.0102	437.437
FA 30:0	FA	12.2119	451.452
FA 31:0	FA	12.4115	465.468
FA 32:0	FA	12.6122	479.484
FA 33:0	FA	11.7212	493.499
FA 36:0	FA	12.1772	535.546
FAHFA 2:0_18:2	FAHFA	3.267	337.236
FAHFA 2:0_20:2	FAHFA	4.151	365.268
FAHFA 2:0_20:4	FAHFA	2.861	361.236
FAHFA 2:0_22:0	FAHFA	3.988	397.333
FA(14:0)-2OHa	FA-OH	1.32	243.197
FA(16:0)-2OHa	FA-OH	1.13	271.228
FA(18:0)-2OHa	FA-OH	1.47	299.26
FA(12:1)-2OHb	FA-OH	0.86	213.15
FA(16:1)-2OHb	FA-OH	1.15	269.213
FA(18:1)-2OHa	FA-OH	1.47	297.244
FA(12:2)-2OHb	FA-OH	1.1	211.134
FA(14:0)-3OHa	FA-OH	1.32	243.197
FA(16:0)-3OHa	FA-OH	1.25	271.228
FA(18:0)-3OHa	FA-OH	1.62	299.26
FA(12:1)-3OHb	FA-OH	0.86	213.15
FA(16:1)-3OHb	FA-OH	1.39	269.213
FA(18:1)-3OHb	FA-OH	1.66	297.244
FA(18:4)-3OHb	FA-OH	0.67	291.196
Car 12:0	Car	1.181	344.281
Car 14:0	Car	1.621	372.311
Car 14:1	Car	1.3411	370.296
Car 16:0	Car	2.382	400.343
Car 16:1	Car	1.784	398.327
Car 16:2	Car	1.4801	396.312
Car 18:0	Car	3.276	428.374
Car 18:0	Car	2.57925	428.367
Car 18:1	Car	2.579	426.358
Car 18:2	Car	2.017	424.345
Car 20:0	Car	4.1069	456.405
Car 20:1	Car	3.40607	454.389
Car 20:4	Car	2.012	448.342
Car 22:5	Car	2.39237	496.34
Car 4:0	Car	0.769	232.155
Car 5:0	Car	0.795983	246.17
Car 6:0	Car	0.806	260.185
CE 18:2	CE	15.0633	666.617
CE 22:6	CE	14.301	714.619
